# Supplementary material for: ANGPT1–GABARAP axis modulates NLRP3 inflammasome–mediated pyroptosis in Crohn’s disease
Source: Front Immunol. 2026 Jun 10;17:1867825. doi: 10.3389/fimmu.2026.1867825 (PMC13290549; doi:10.3389/fimmu.2026.1867825)
Supplement: Supplementary file 3 [file DataSheet1.zip]

Archive with 8 entries (7 files):
- MR/
- MR/all_result.txt
- MR/input.txt
- MR/IVW-all_result.txt
- MR/mediation effect.txt
- MR/pyroptosis_pqtl.txt
- MR/ukb_bd_pyr_result.txt
- MR/ukb_result.txt
