# Supplementary material for: ANGPT1–GABARAP axis modulates NLRP3 inflammasome–mediated pyroptosis in Crohn’s disease
Source: Front Immunol. 2026 Jun 10;17:1867825. doi: 10.3389/fimmu.2026.1867825 (PMC13290549; doi:10.3389/fimmu.2026.1867825)
Supplement: Supplementary file 3 [file DataSheet1.zip › MR/all_result.txt]

	nsnp	method	b	se	or	or_lci95	or_uci95	pvalue
10346_5_STAT3_STAT3	15	MR Egger	0.658827571636676	0.440298239630227	1.93252525824392	0.815334371550566	4.580518133	0.158448616941105
10346_5_STAT3_STAT3	15	Weighted median	0.488918021355936	0.22352219363291	1.6305510437787	1.05212772846439	2.52697142603421	0.0287180435407382
17735_130_GABARAP_GBRAP	5	Inverse variance weighted	-0.574719898	0.276514092858586	0.562862505554298	0.327362381899578	0.967778271652631	0.0376682038356617
10346_5_STAT3_STAT3	15	Simple mode	0.395976773968739	0.399254235860622	1.48583480710494	0.679388922430898	3.24954529153238	0.338132600378033
10346_5_STAT3_STAT3	15	Weighted mode	0.441643247049091	0.242554112366916	1.55526079757228	0.966800789839904	2.50189715801297	0.0900738374371286
11067_13_BGLAP_Osteocalcin	23	MR Egger	0.370829312951383	0.517410851023618	1.44893573771404	0.525557352841677	3.99464446777016	0.481453721834777
11067_13_BGLAP_Osteocalcin	23	Weighted median	-0.403444494	0.173866856928527	0.668015104706272	0.475103058391955	0.939257645753956	0.0203180555688347
14747_9_CRLF1_CRLF1	27	Inverse variance weighted	-0.462615767	0.104364607105338	0.629634512702682	0.513158560673051	0.77254799971841	9.30653885893103e-06
11067_13_BGLAP_Osteocalcin	23	Simple mode	-0.878110877	0.279565212280939	0.415567228231101	0.240253973307296	0.718806514632722	0.0047469448894807
11067_13_BGLAP_Osteocalcin	23	Weighted mode	-0.490020313	0.250946638462176	0.612613950105191	0.374607778540233	1.00183678333091	0.063695418796987
11140_56_COL1A1_CO1A1	52	MR Egger	-0.4101358	0.124607496653904	0.663560132544047	0.519771236790563	0.847126617126167	0.00183279710056207
11140_56_COL1A1_CO1A1	52	Weighted median	-0.282433551	0.113379666409089	0.753946739359866	0.603712192505708	0.941567344254024	0.0127368936072523
11067_13_BGLAP_Osteocalcin	23	Inverse variance weighted	-0.346966317	0.168407135807761	0.706829136156608	0.508116613843648	0.983253477859375	0.0393715181027309
11140_56_COL1A1_CO1A1	52	Simple mode	-0.244889097	0.191650695958746	0.782791347103258	0.537662380484364	1.13967857030971	0.207109686633428
11140_56_COL1A1_CO1A1	52	Weighted mode	-0.256510599	0.14854000339364	0.773746793248339	0.578307811582195	1.03523433035453	0.0902424845465522
11277_23_ATF6_ATF6A	88	MR Egger	-0.083450232	0.132964038563774	0.919936869151228	0.708886572678464	1.19382123437062	0.531919094541455
11277_23_ATF6_ATF6A	88	Weighted median	0.0523925131930324	0.101783377026857	1.05378928754515	0.863205144047355	1.28645185933229	0.606731025708925
5852_6_S100A12_S100A12	16	Inverse variance weighted	-0.332660908	0.165510182962896	0.717013286542395	0.518372664205769	0.991773078671158	0.0444405002992556
11277_23_ATF6_ATF6A	88	Simple mode	0.0991187508377505	0.21843232409437	1.10419741614183	0.719636824686543	1.69426006561766	0.651121952780012
11277_23_ATF6_ATF6A	88	Weighted mode	-0.048434532	0.115578951394491	0.952719710079189	0.759595460248855	1.19494506414771	0.676205029821829
12332_7_EEF2K_EF2K	99	MR Egger	-0.334550623	0.153219713247837	0.715659615185398	0.530009016238262	0.966339569923599	0.0314129998166956
12332_7_EEF2K_EF2K	99	Weighted median	-0.251386071	0.0805177684489981	0.77772205740686	0.664180786669162	0.910673134058067	0.00179554219355029
15569_15_COL2A1_Collagen_II	21	Inverse variance weighted	-0.326498878	0.121907029926518	0.721445184406456	0.568112022611656	0.916162892857932	0.00740054639868697
12332_7_EEF2K_EF2K	99	Simple mode	-0.102977937	0.140156132966206	0.902146877490743	0.685447096896666	1.18735492826661	0.464254035684788
12332_7_EEF2K_EF2K	99	Weighted mode	-0.236944185	0.0865048118493904	0.789035326524876	0.665981346849405	0.934826102036455	0.00732003697106868
12436_84_GSTO1_GST_omega_1	333	MR Egger	0.161417389712562	0.0393039896488738	1.17517537257298	1.08804397955377	1.26928431410321	5.05813656209636e-05
12436_84_GSTO1_GST_omega_1	333	Weighted median	0.106665328919915	0.0524043912269084	1.11256184989031	1.00396054442431	1.23291087155336	0.041807896004348
12332_7_EEF2K_EF2K	99	Inverse variance weighted	-0.323572816	0.0608792274228646	0.723559269557746	0.642173924587311	0.81525891431887	1.06660002507214e-07
12436_84_GSTO1_GST_omega_1	333	Simple mode	0.0508950266152768	0.11402544372041	1.05221243318506	0.841478476619294	1.31572112099325	0.655636881093139
12436_84_GSTO1_GST_omega_1	333	Weighted mode	0.126325514514729	0.042716284759994	1.13465145369322	1.04352206905837	1.23373904543281	0.00332575509837621
13105_7_SNAP25_SNP25	36	MR Egger	0.093491547670582	0.114966582812689	1.0980013226332	0.876478631171695	1.37551203375326	0.421758151308535
13105_7_SNAP25_SNP25	36	Weighted median	0.112912472610587	0.101514555094687	1.11953393877704	0.91754279657303	1.36599213110805	0.26601835924501
5404_53_TNFRSF21_DR6	24	Inverse variance weighted	-0.261586247	0.13295518957764	0.769829476795748	0.593226842776425	0.999006418135006	0.0491282710837716
13105_7_SNAP25_SNP25	36	Simple mode	-0.193233443	0.24972428382145	0.824289527075703	0.50525448837335	1.34477424759582	0.444252059742491
13105_7_SNAP25_SNP25	36	Weighted mode	0.0788104811484809	0.0992685683912911	1.08199924338384	0.890692603342483	1.31439551455784	0.432596807966144
14747_9_CRLF1_CRLF1	27	MR Egger	-0.761585575	0.21698661200517	0.466925494318479	0.305172119705094	0.71441459808072	0.00172250063224304
14747_9_CRLF1_CRLF1	27	Weighted median	-0.577639585	0.159976781095021	0.56122151984146	0.410165691087206	0.767908192170545	0.000305287659740496
11140_56_COL1A1_CO1A1	52	Inverse variance weighted	-0.20483985	0.0786814655823742	0.81477779246097	0.698335576767057	0.950635873602377	0.00923024020167804
14747_9_CRLF1_CRLF1	27	Simple mode	-0.44516758	0.26247861166365	0.640716895759873	0.383036245402356	1.07174750546373	0.101826714669236
14747_9_CRLF1_CRLF1	27	Weighted mode	-0.543218678	0.164835231266473	0.580875588474412	0.420506336054287	0.802405149115124	0.00284019554857558
15569_15_COL2A1_Collagen_II	21	MR Egger	-0.373799946	0.22360827602192	0.688114558420809	0.443937200628088	1.06659600691438	0.110977465547735
15569_15_COL2A1_Collagen_II	21	Weighted median	-0.391613647	0.172790372191811	0.675965224868345	0.481772736933435	0.94843263265527	0.0234263558549964
2579_17_MMP9_MMP_9	47	Inverse variance weighted	-0.192230446	0.0838338011732486	0.825116701904778	0.700091179427168	0.97246986073911	0.021848321057309
15569_15_COL2A1_Collagen_II	21	Simple mode	-0.266401257	0.28554580779681	0.766131649792725	0.437765876209013	1.34080278229333	0.36197065903183
15569_15_COL2A1_Collagen_II	21	Weighted mode	-0.353277444	0.216543983335872	0.702382294913272	0.459459881111215	1.07374094777215	0.118445703925285
17350_13_CHMP2B_CHM2B	33	MR Egger	-0.061113591	0.189544474474849	0.940716377191404	0.648806498175828	1.36396183577726	0.749296380533516
17350_13_CHMP2B_CHM2B	33	Weighted median	0.0568155201765946	0.141721585660855	1.05846052777196	0.80174972154441	1.39736710689862	0.688497197030571
3554_24_ADIPOQ_Adiponectin	55	Inverse variance weighted	-0.111380091	0.0723452660329971	0.894598655262297	0.776330604669833	1.03088394194826	0.123666922555344
17350_13_CHMP2B_CHM2B	33	Simple mode	0.189140602508818	0.291158672239085	1.20821081801306	0.682815631507078	2.13787340741136	0.520578076694179
17350_13_CHMP2B_CHM2B	33	Weighted mode	0.0830505449173216	0.141348360460764	1.08659672910208	0.823664294572567	1.43346319547341	0.560951687789093
17735_130_GABARAP_GBRAP	5	MR Egger	-0.94019066	0.766155703903859	0.390553365498504	0.0869992449340809	1.75325580604499	0.307282106453991
17735_130_GABARAP_GBRAP	5	Weighted median	-0.497415141	0.321079731832944	0.608100484211611	0.32409084555382	1.14099550780735	0.121334832032872
9842_2_CTNNB1_b_Catenin	178	Inverse variance weighted	-0.071255711	0.0344528097172761	0.931223737544954	0.870416698657586	0.996278737189453	0.0386201019272757
17735_130_GABARAP_GBRAP	5	Simple mode	-0.377588615	0.394863990700862	0.685512451920905	0.31615520301406	1.48638174307608	0.39309718431616
17735_130_GABARAP_GBRAP	5	Weighted mode	-0.478962385	0.326071604346167	0.619425784098314	0.326912499575632	1.17367277942532	0.215790539570363
2524_56_HMGB1_HMG_1	21	MR Egger	-0.768343419	0.740085382467196	0.463780722665536	0.108727473733177	1.97827238443906	0.312217807055819
2524_56_HMGB1_HMG_1	21	Weighted median	0.389058565189771	0.245561739968625	1.47559096706756	0.911884040880892	2.38776928258117	0.113111479278729
7905_30_HP_HPT	379	Inverse variance weighted	0.0537251587105092	0.0229391226311955	1.05519455126679	1.00880299884888	1.1037194995392	0.0191768315793723
2524_56_HMGB1_HMG_1	21	Simple mode	0.0420997650873938	0.363151724799109	1.04299852839975	0.51187357128513	2.1252238663404	0.908865054093625
2524_56_HMGB1_HMG_1	21	Weighted mode	0.207232415316342	0.309443770344776	1.23026847179175	0.670804611412785	2.2563358792318	0.510711753817052
2579_17_MMP9_MMP_9	47	MR Egger	-0.089165569	0.135245241430904	0.914694116458764	0.701702157709896	1.19233683050777	0.513070749383013
2579_17_MMP9_MMP_9	47	Weighted median	-0.143310937	0.127594886280816	0.866484604465316	0.674760871992911	1.11268391653762	0.261364671997795
12436_84_GSTO1_GST_omega_1	333	Inverse variance weighted	0.0857743375936581	0.0252128653039405	1.08956042773294	1.03702612479659	1.14475604547999	0.000668929890883009
2579_17_MMP9_MMP_9	47	Simple mode	-0.069398489	0.221455287337647	0.932954834216425	0.604441219608988	1.44001549604916	0.755412563066637
2579_17_MMP9_MMP_9	47	Weighted mode	-0.135444036	0.123681278550294	0.873328036546314	0.685326890668182	1.11290228036174	0.27917133615507
2677_1_EGFR_ERBB1	18	MR Egger	0.817050578796277	0.449563349806973	2.26381304310259	0.937917218728251	5.46407443193158	0.0879264712456111
2677_1_EGFR_ERBB1	18	Weighted median	0.698323510226884	0.210487599881167	2.01037950001479	1.33078343070841	3.03702739365205	0.000907792009357748
11277_23_ATF6_ATF6A	88	Inverse variance weighted	0.148567929902449	0.0679297235523519	1.16017160544168	1.01554526154055	1.32539454916198	0.0287364801166863
2677_1_EGFR_ERBB1	18	Simple mode	0.803600791170386	0.369412190675912	2.23356908179466	1.08280283551863	4.60733078959802	0.0440036946504931
2677_1_EGFR_ERBB1	18	Weighted mode	0.755033315283244	0.288793839260969	2.12768240651657	1.20803779990089	3.74742613465535	0.0181301477658735
3440_7_GZMA_granzyme_A	128	MR Egger	0.0558856601047493	0.138042520124486	1.05747676504128	0.806801447047794	1.38603755941941	0.686278797508767
3440_7_GZMA_granzyme_A	128	Weighted median	0.349601257503565	0.0812678092574038	1.41850181885406	1.20963220592704	1.66343736569928	1.69384246609849e-05
4125_52_AGER_sRAGE	180	Inverse variance weighted	0.1546712213664	0.0399522598619703	1.16727412321847	1.07935624291174	1.26235326629491	0.0001082115771712
3440_7_GZMA_granzyme_A	128	Simple mode	0.493334286354735	0.194440806312818	1.6377679133569	1.11877049051307	2.39752814430357	0.0123846642689632
3440_7_GZMA_granzyme_A	128	Weighted mode	0.352298600110212	0.113488884901468	1.4223331691569	1.13866939769945	1.77666287350061	0.00235232723822175
3554_24_ADIPOQ_Adiponectin	55	MR Egger	-0.08965726	0.12753815837907	0.914244479753511	0.712032266556755	1.17388355558904	0.485142414850422
3554_24_ADIPOQ_Adiponectin	55	Weighted median	-0.059263121	0.107226318591306	0.94245875579451	0.76381726108519	1.16288090309951	0.58047437974998
9215_117_USP25_UBP25	77	Inverse variance weighted	0.159761820501553	0.0752700155895663	1.17323139804482	1.0123077140828	1.35973666327866	0.0337944215199175
3554_24_ADIPOQ_Adiponectin	55	Simple mode	-0.105613474	0.209167536367695	0.899772366070871	0.597153042695973	1.35575012243044	0.615667502477002
3554_24_ADIPOQ_Adiponectin	55	Weighted mode	-0.045461718	0.122103838697378	0.955556182651214	0.752175772994714	1.21392851376692	0.711111760553496
4125_52_AGER_sRAGE	180	MR Egger	0.0227830512828692	0.0748005429970082	1.02304456726335	0.883533550870224	1.18458454189567	0.76103879300128
4125_52_AGER_sRAGE	180	Weighted median	0.135622178976342	0.0650017213051396	1.14524911265105	1.00825267231666	1.30085995905608	0.0369388021506501
13105_7_SNAP25_SNP25	36	Inverse variance weighted	0.163230839091968	0.0783994169586361	1.17730842713173	1.0096139013268	1.37285662447188	0.0373386799156738
4125_52_AGER_sRAGE	180	Simple mode	0.259110927664896	0.143834100521861	1.29577753443223	0.977454134591021	1.71776798452215	0.0733138626025143
4125_52_AGER_sRAGE	180	Weighted mode	0.124261404992766	0.0764322771722805	1.13231182427989	0.974777676327853	1.31530511883905	0.105757600162067
4133_54_GZMB_Granzyme_B	27	MR Egger	-0.065205008	0.370993724409134	0.936875376494078	0.4527782860382	1.93855469254298	0.861900181303237
4133_54_GZMB_Granzyme_B	27	Weighted median	0.301635504585382	0.174893750696569	1.35206831418199	0.959679171452568	1.90489569909905	0.0845854143785972
17350_13_CHMP2B_CHM2B	33	Inverse variance weighted	0.225270453023683	0.0968560126425532	1.25266145646169	1.03606788550969	1.51453466172515	0.0200277134811377
4133_54_GZMB_Granzyme_B	27	Simple mode	0.449339448706106	0.329103882603083	1.56727657692076	0.822255453769668	2.9873391016176	0.183843233744102
4133_54_GZMB_Granzyme_B	27	Weighted mode	0.293091134615902	0.245415999199065	1.34056495673723	0.828677498873663	2.16865355421684	0.243157331979862
5404_53_TNFRSF21_DR6	24	MR Egger	0.103054950321708	0.343873966194611	1.10855232270914	0.564995211315315	2.17504188986482	0.767228206128486
5404_53_TNFRSF21_DR6	24	Weighted median	-0.144458992	0.192008055544071	0.865490403550773	0.594048222030179	1.26096436427079	0.451835184753615
6461_54_APOC3_Apo_C_III	67	Inverse variance weighted	0.236805006918145	0.0971819511473087	1.26719399961961	1.047418309	1.53308436526928	0.0148212338522733
5404_53_TNFRSF21_DR6	24	Simple mode	-0.360444153	0.404218432935835	0.697366519555104	0.315779124791848	1.54006400175112	0.381784593621453
5404_53_TNFRSF21_DR6	24	Weighted mode	0.0517616327235779	0.34174153194872	1.05312468213005	0.538993498716734	2.05767156515257	0.880930183750448
5852_6_S100A12_S100A12	16	MR Egger	-0.524852825	0.304088654273151	0.591642433065308	0.325997167222605	1.07375401935445	0.106341324457572
5852_6_S100A12_S100A12	16	Weighted median	-0.267601524	0.170165187569919	0.765212638950947	0.54819441009354	1.06814365857973	0.115811807551407
3440_7_GZMA_granzyme_A	128	Inverse variance weighted	0.310836403237417	0.0661754629138735	1.36456596435051	1.19857397494204	1.5535463892864	2.63810320493209e-06
5852_6_S100A12_S100A12	16	Simple mode	-0.5161285	0.346955523136497	0.596826695235895	0.302352620311169	1.1781015946864	0.157576979390687
5852_6_S100A12_S100A12	16	Weighted mode	-0.2288102	0.191070878064026	0.795479500937657	0.546998553318766	1.15683603287935	0.249687819683687
6461_54_APOC3_Apo_C_III	67	MR Egger	0.0177652868740519	0.204430127858699	1.01792402821811	0.681868971341896	1.51960181614459	0.931016955246121
6461_54_APOC3_Apo_C_III	67	Weighted median	0.0960874811179533	0.111897944904494	1.10085536383964	0.884058103206889	1.37081774116254	0.390502520199978
10346_5_STAT3_STAT3	15	Inverse variance weighted	0.350516851912267	0.169524400463026	1.41980118594399	1.01841655803917	1.97938200404871	0.0386730992498835
6461_54_APOC3_Apo_C_III	67	Simple mode	0.123998972300086	0.228741437867202	1.13201470762716	0.723008539333834	1.77239579972999	0.589580557048728
6461_54_APOC3_Apo_C_III	67	Weighted mode	0.123998972300086	0.189776110646355	1.13201470762716	0.780389437877544	1.64207411849324	0.515770860381446
7905_30_HP_HPT	379	MR Egger	0.0397383040234459	0.0365383037193164	1.04053843383717	0.96862593727262	1.11778984087598	0.277475672693386
7905_30_HP_HPT	379	Weighted median	0.0897293574243928	0.036245502212622	1.093878194	1.01886388989623	1.17441545859156	0.0133012587292424
2524_56_HMGB1_HMG_1	21	Inverse variance weighted	0.443156355801561	0.187301599149041	1.55761585757908	1.0790113675336	2.2485093603115	0.0179812441728396
7905_30_HP_HPT	379	Simple mode	0.0688513347342541	0.0823658204608734	1.0712769356391	0.911571110250783	1.25896297055373	0.403727321960737
7905_30_HP_HPT	379	Weighted mode	0.097482089928917	0.0416649420026574	1.10239169747285	1.01594458322996	1.19619462982264	0.0198208067063432
9215_117_USP25_UBP25	77	MR Egger	0.13658180568753	0.126873499064736	1.1463486517797	0.893963571430581	1.4699874507573	0.28514562994161
9215_117_USP25_UBP25	77	Weighted median	0.169980581324969	0.0874479696104405	1.18528183449412	0.998583564980854	1.40688578948192	0.0519206525827714
4133_54_GZMB_Granzyme_B	27	Inverse variance weighted	0.457892495977903	0.157480846864057	1.58073905812007	1.16094001663696	2.15233856535044	0.00364205107965072
9215_117_USP25_UBP25	77	Simple mode	0.151234761693484	0.180563793540144	1.16326971719744	0.816547434252205	1.65721717831112	0.40489867084791
9215_117_USP25_UBP25	77	Weighted mode	0.193508209396558	0.0904408651184919	1.21349934860798	1.01637676668331	1.44885313925209	0.0355961833958937
9842_2_CTNNB1_b_Catenin	178	MR Egger	-0.092966463	0.0595933819530256	0.91122405915489	0.810771113650138	1.02412292693128	0.120553093979563
9842_2_CTNNB1_b_Catenin	178	Weighted median	-0.109982379	0.0544441107111775	0.89584992124833	0.805177253082441	0.99673342525297	0.0433733385529998
2677_1_EGFR_ERBB1	18	Inverse variance weighted	0.519267008726984	0.153232110026467	1.68079518985702	1.2447467219987	2.26959623216381	0.000702091589833404
9842_2_CTNNB1_b_Catenin	178	Simple mode	-0.018569473	0.128700336013864	0.981601877820973	0.762752154185596	1.26324421537747	0.885439912676383
9842_2_CTNNB1_b_Catenin	178	Weighted mode	-0.102210222	0.0573535276298057	0.902839735103927	0.806845453912185	1.0102549172586	0.0764458682382368
