# Supplementary material for: ANGPT1–GABARAP axis modulates NLRP3 inflammasome–mediated pyroptosis in Crohn’s disease
Source: Front Immunol. 2026 Jun 10;17:1867825. doi: 10.3389/fimmu.2026.1867825 (PMC13290549; doi:10.3389/fimmu.2026.1867825)
Supplement: Supplementary file 3 [file DataSheet1.zip › MR/input.txt]

id	nsnp	method	b	se	or	or_lci95	or_uci95	pvalue
STAT3	15	MR Egger	0.658827571636676	0.440298239630227	1.93252525824392	0.815334371550566	4.580518133	0.158448616941105
STAT3	15	Weighted median	0.488918021355936	0.22352219363291	1.6305510437787	1.05212772846439	2.52697142603421	0.0287180435407382
EGFR	18	Inverse variance weighted	0.519267008726984	0.153232110026467	1.68079518985702	1.2447467219987	2.26959623216381	0.000702091589833404
STAT3	15	Simple mode	0.395976773968739	0.399254235860622	1.48583480710494	0.679388922430898	3.24954529153238	0.338132600378033
STAT3	15	Weighted mode	0.441643247049091	0.242554112366916	1.55526079757228	0.966800789839904	2.50189715801297	0.0900738374371286
BGLAP	23	MR Egger	0.370829312951383	0.517410851023618	1.44893573771404	0.525557352841677	3.99464446777016	0.481453721834777
BGLAP	23	Weighted median	-0.403444494	0.173866856928527	0.668015104706272	0.475103058391955	0.939257645753956	0.0203180555688347
GZMB	27	Inverse variance weighted	0.457892495977903	0.157480846864057	1.58073905812007	1.16094001663696	2.15233856535044	0.00364205107965072
BGLAP	23	Simple mode	-0.878110877	0.279565212280939	0.415567228231101	0.240253973307296	0.718806514632722	0.0047469448894807
BGLAP	23	Weighted mode	-0.490020313	0.250946638462176	0.612613950105191	0.374607778540233	1.00183678333091	0.063695418796987
COL1A1	52	MR Egger	-0.4101358	0.124607496653904	0.663560132544047	0.519771236790563	0.847126617126167	0.00183279710056207
COL1A1	52	Weighted median	-0.282433551	0.113379666409089	0.753946739359866	0.603712192505708	0.941567344254024	0.0127368936072523
HMGB1	21	Inverse variance weighted	0.443156355801561	0.187301599149041	1.55761585757908	1.0790113675336	2.2485093603115	0.0179812441728396
COL1A1	52	Simple mode	-0.244889097	0.191650695958746	0.782791347103258	0.537662380484364	1.13967857030971	0.207109686633428
COL1A1	52	Weighted mode	-0.256510599	0.14854000339364	0.773746793248339	0.578307811582195	1.03523433035453	0.0902424845465522
ATF6	88	MR Egger	-0.083450232	0.132964038563774	0.919936869151228	0.708886572678464	1.19382123437062	0.531919094541455
ATF6	88	Weighted median	0.0523925131930324	0.101783377026857	1.05378928754515	0.863205144047355	1.28645185933229	0.606731025708925
STAT3	15	Inverse variance weighted	0.350516851912267	0.169524400463026	1.41980118594399	1.01841655803917	1.97938200404871	0.0386730992498835
ATF6	88	Simple mode	0.0991187508377505	0.21843232409437	1.10419741614183	0.719636824686543	1.69426006561766	0.651121952780012
ATF6	88	Weighted mode	-0.048434532	0.115578951394491	0.952719710079189	0.759595460248855	1.19494506414771	0.676205029821829
EEF2K	99	MR Egger	-0.334550623	0.153219713247837	0.715659615185398	0.530009016238262	0.966339569923599	0.0314129998166956
EEF2K	99	Weighted median	-0.251386071	0.0805177684489981	0.77772205740686	0.664180786669162	0.910673134058067	0.00179554219355029
GZMA	128	Inverse variance weighted	0.310836403237417	0.0661754629138735	1.36456596435051	1.19857397494204	1.5535463892864	2.63810320493209e-06
EEF2K	99	Simple mode	-0.102977937	0.140156132966206	0.902146877490743	0.685447096896666	1.18735492826661	0.464254035684788
EEF2K	99	Weighted mode	-0.236944185	0.0865048118493904	0.789035326524876	0.665981346849405	0.934826102036455	0.00732003697106868
GSTO1	333	MR Egger	0.161417389712562	0.0393039896488738	1.17517537257298	1.08804397955377	1.26928431410321	5.05813656209636e-05
GSTO1	333	Weighted median	0.106665328919915	0.0524043912269084	1.11256184989031	1.00396054442431	1.23291087155336	0.041807896004348
APOC3	67	Inverse variance weighted	0.236805006918145	0.0971819511473087	1.26719399961961	1.047418309	1.53308436526928	0.0148212338522733
GSTO1	333	Simple mode	0.0508950266152768	0.11402544372041	1.05221243318506	0.841478476619294	1.31572112099325	0.655636881093139
GSTO1	333	Weighted mode	0.126325514514729	0.042716284759994	1.13465145369322	1.04352206905837	1.23373904543281	0.00332575509837621
SNAP25	36	MR Egger	0.093491547670582	0.114966582812689	1.0980013226332	0.876478631171695	1.37551203375326	0.421758151308535
SNAP25	36	Weighted median	0.112912472610587	0.101514555094687	1.11953393877704	0.91754279657303	1.36599213110805	0.26601835924501
CHMP2B	33	Inverse variance weighted	0.225270453023683	0.0968560126425532	1.25266145646169	1.03606788550969	1.51453466172515	0.0200277134811377
SNAP25	36	Simple mode	-0.193233443	0.24972428382145	0.824289527075703	0.50525448837335	1.34477424759582	0.444252059742491
SNAP25	36	Weighted mode	0.0788104811484809	0.0992685683912911	1.08199924338384	0.890692603342483	1.31439551455784	0.432596807966144
CRLF1	27	MR Egger	-0.761585575	0.21698661200517	0.466925494318479	0.305172119705094	0.71441459808072	0.00172250063224304
CRLF1	27	Weighted median	-0.577639585	0.159976781095021	0.56122151984146	0.410165691087206	0.767908192170545	0.000305287659740496
SNAP25	36	Inverse variance weighted	0.163230839091968	0.0783994169586361	1.17730842713173	1.0096139013268	1.37285662447188	0.0373386799156738
CRLF1	27	Simple mode	-0.44516758	0.26247861166365	0.640716895759873	0.383036245402356	1.07174750546373	0.101826714669236
CRLF1	27	Weighted mode	-0.543218678	0.164835231266473	0.580875588474412	0.420506336054287	0.802405149115124	0.00284019554857558
COL2A1	21	MR Egger	-0.373799946	0.22360827602192	0.688114558420809	0.443937200628088	1.06659600691438	0.110977465547735
COL2A1	21	Weighted median	-0.391613647	0.172790372191811	0.675965224868345	0.481772736933435	0.94843263265527	0.0234263558549964
USP25	77	Inverse variance weighted	0.159761820501553	0.0752700155895663	1.17323139804482	1.0123077140828	1.35973666327866	0.0337944215199175
COL2A1	21	Simple mode	-0.266401257	0.28554580779681	0.766131649792725	0.437765876209013	1.34080278229333	0.36197065903183
COL2A1	21	Weighted mode	-0.353277444	0.216543983335872	0.702382294913272	0.459459881111215	1.07374094777215	0.118445703925285
CHMP2B	33	MR Egger	-0.061113591	0.189544474474849	0.940716377191404	0.648806498175828	1.36396183577726	0.749296380533516
CHMP2B	33	Weighted median	0.0568155201765946	0.141721585660855	1.05846052777196	0.80174972154441	1.39736710689862	0.688497197030571
AGER	180	Inverse variance weighted	0.1546712213664	0.0399522598619703	1.16727412321847	1.07935624291174	1.26235326629491	0.0001082115771712
CHMP2B	33	Simple mode	0.189140602508818	0.291158672239085	1.20821081801306	0.682815631507078	2.13787340741136	0.520578076694179
CHMP2B	33	Weighted mode	0.0830505449173216	0.141348360460764	1.08659672910208	0.823664294572567	1.43346319547341	0.560951687789093
GABARAP	5	MR Egger	-0.94019066	0.766155703903859	0.390553365498504	0.0869992449340809	1.75325580604499	0.307282106453991
GABARAP	5	Weighted median	-0.497415141	0.321079731832944	0.608100484211611	0.32409084555382	1.14099550780735	0.121334832032872
ATF6	88	Inverse variance weighted	0.148567929902449	0.0679297235523519	1.16017160544168	1.01554526154055	1.32539454916198	0.0287364801166863
GABARAP	5	Simple mode	-0.377588615	0.394863990700862	0.685512451920905	0.31615520301406	1.48638174307608	0.39309718431616
GABARAP	5	Weighted mode	-0.478962385	0.326071604346167	0.619425784098314	0.326912499575632	1.17367277942532	0.215790539570363
HMGB1	21	MR Egger	-0.768343419	0.740085382467196	0.463780722665536	0.108727473733177	1.97827238443906	0.312217807055819
HMGB1	21	Weighted median	0.389058565189771	0.245561739968625	1.47559096706756	0.911884040880892	2.38776928258117	0.113111479278729
GSTO1	333	Inverse variance weighted	0.0857743375936581	0.0252128653039405	1.08956042773294	1.03702612479659	1.14475604547999	0.000668929890883009
HMGB1	21	Simple mode	0.0420997650873938	0.363151724799109	1.04299852839975	0.51187357128513	2.1252238663404	0.908865054093625
HMGB1	21	Weighted mode	0.207232415316342	0.309443770344776	1.23026847179175	0.670804611412785	2.2563358792318	0.510711753817052
MMP9	47	MR Egger	-0.089165569	0.135245241430904	0.914694116458764	0.701702157709896	1.19233683050777	0.513070749383013
MMP9	47	Weighted median	-0.143310937	0.127594886280816	0.866484604465316	0.674760871992911	1.11268391653762	0.261364671997795
HP	379	Inverse variance weighted	0.0537251587105092	0.0229391226311955	1.05519455126679	1.00880299884888	1.1037194995392	0.0191768315793723
MMP9	47	Simple mode	-0.069398489	0.221455287337647	0.932954834216425	0.604441219608988	1.44001549604916	0.755412563066637
MMP9	47	Weighted mode	-0.135444036	0.123681278550294	0.873328036546314	0.685326890668182	1.11290228036174	0.27917133615507
EGFR	18	MR Egger	0.817050578796277	0.449563349806973	2.26381304310259	0.937917218728251	5.46407443193158	0.0879264712456111
EGFR	18	Weighted median	0.698323510226884	0.210487599881167	2.01037950001479	1.33078343070841	3.03702739365205	0.000907792009357748
CTNNB1	178	Inverse variance weighted	-0.071255711	0.0344528097172761	0.931223737544954	0.870416698657586	0.996278737189453	0.0386201019272757
EGFR	18	Simple mode	0.803600791170386	0.369412190675912	2.23356908179466	1.08280283551863	4.60733078959802	0.0440036946504931
EGFR	18	Weighted mode	0.755033315283244	0.288793839260969	2.12768240651657	1.20803779990089	3.74742613465535	0.0181301477658735
GZMA	128	MR Egger	0.0558856601047493	0.138042520124486	1.05747676504128	0.806801447047794	1.38603755941941	0.686278797508767
GZMA	128	Weighted median	0.349601257503565	0.0812678092574038	1.41850181885406	1.20963220592704	1.66343736569928	1.69384246609849e-05
ADIPOQ	55	Inverse variance weighted	-0.111380091	0.0723452660329971	0.894598655262297	0.776330604669833	1.03088394194826	0.123666922555344
GZMA	128	Simple mode	0.493334286354735	0.194440806312818	1.6377679133569	1.11877049051307	2.39752814430357	0.0123846642689632
GZMA	128	Weighted mode	0.352298600110212	0.113488884901468	1.4223331691569	1.13866939769945	1.77666287350061	0.00235232723822175
ADIPOQ	55	MR Egger	-0.08965726	0.12753815837907	0.914244479753511	0.712032266556755	1.17388355558904	0.485142414850422
ADIPOQ	55	Weighted median	-0.059263121	0.107226318591306	0.94245875579451	0.76381726108519	1.16288090309951	0.58047437974998
MMP9	47	Inverse variance weighted	-0.192230446	0.0838338011732486	0.825116701904778	0.700091179427168	0.97246986073911	0.021848321057309
ADIPOQ	55	Simple mode	-0.105613474	0.209167536367695	0.899772366070871	0.597153042695973	1.35575012243044	0.615667502477002
ADIPOQ	55	Weighted mode	-0.045461718	0.122103838697378	0.955556182651214	0.752175772994714	1.21392851376692	0.711111760553496
AGER	180	MR Egger	0.0227830512828692	0.0748005429970082	1.02304456726335	0.883533550870224	1.18458454189567	0.76103879300128
AGER	180	Weighted median	0.135622178976342	0.0650017213051396	1.14524911265105	1.00825267231666	1.30085995905608	0.0369388021506501
COL1A1	52	Inverse variance weighted	-0.20483985	0.0786814655823742	0.81477779246097	0.698335576767057	0.950635873602377	0.00923024020167804
AGER	180	Simple mode	0.259110927664896	0.143834100521861	1.29577753443223	0.977454134591021	1.71776798452215	0.0733138626025143
AGER	180	Weighted mode	0.124261404992766	0.0764322771722805	1.13231182427989	0.974777676327853	1.31530511883905	0.105757600162067
GZMB	27	MR Egger	-0.065205008	0.370993724409134	0.936875376494078	0.4527782860382	1.93855469254298	0.861900181303237
GZMB	27	Weighted median	0.301635504585382	0.174893750696569	1.35206831418199	0.959679171452568	1.90489569909905	0.0845854143785972
TNFRSF21	24	Inverse variance weighted	-0.261586247	0.13295518957764	0.769829476795748	0.593226842776425	0.999006418135006	0.0491282710837716
GZMB	27	Simple mode	0.449339448706106	0.329103882603083	1.56727657692076	0.822255453769668	2.9873391016176	0.183843233744102
GZMB	27	Weighted mode	0.293091134615902	0.245415999199065	1.34056495673723	0.828677498873663	2.16865355421684	0.243157331979862
TNFRSF21	24	MR Egger	0.103054950321708	0.343873966194611	1.10855232270914	0.564995211315315	2.17504188986482	0.767228206128486
TNFRSF21	24	Weighted median	-0.144458992	0.192008055544071	0.865490403550773	0.594048222030179	1.26096436427079	0.451835184753615
EEF2K	99	Inverse variance weighted	-0.323572816	0.0608792274228646	0.723559269557746	0.642173924587311	0.81525891431887	1.06660002507214e-07
TNFRSF21	24	Simple mode	-0.360444153	0.404218432935835	0.697366519555104	0.315779124791848	1.54006400175112	0.381784593621453
TNFRSF21	24	Weighted mode	0.0517616327235779	0.34174153194872	1.05312468213005	0.538993498716734	2.05767156515257	0.880930183750448
S100A12	16	MR Egger	-0.524852825	0.304088654273151	0.591642433065308	0.325997167222605	1.07375401935445	0.106341324457572
S100A12	16	Weighted median	-0.267601524	0.170165187569919	0.765212638950947	0.54819441009354	1.06814365857973	0.115811807551407
COL2A1	21	Inverse variance weighted	-0.326498878	0.121907029926518	0.721445184406456	0.568112022611656	0.916162892857932	0.00740054639868697
S100A12	16	Simple mode	-0.5161285	0.346955523136497	0.596826695235895	0.302352620311169	1.1781015946864	0.157576979390687
S100A12	16	Weighted mode	-0.2288102	0.191070878064026	0.795479500937657	0.546998553318766	1.15683603287935	0.249687819683687
APOC3	67	MR Egger	0.0177652868740519	0.204430127858699	1.01792402821811	0.681868971341896	1.51960181614459	0.931016955246121
APOC3	67	Weighted median	0.0960874811179533	0.111897944904494	1.10085536383964	0.884058103206889	1.37081774116254	0.390502520199978
S100A12	16	Inverse variance weighted	-0.332660908	0.165510182962896	0.717013286542395	0.518372664205769	0.991773078671158	0.0444405002992556
APOC3	67	Simple mode	0.123998972300086	0.228741437867202	1.13201470762716	0.723008539333834	1.77239579972999	0.589580557048728
APOC3	67	Weighted mode	0.123998972300086	0.189776110646355	1.13201470762716	0.780389437877544	1.64207411849324	0.515770860381446
HP	379	MR Egger	0.0397383040234459	0.0365383037193164	1.04053843383717	0.96862593727262	1.11778984087598	0.277475672693386
HP	379	Weighted median	0.0897293574243928	0.036245502212622	1.093878194	1.01886388989623	1.17441545859156	0.0133012587292424
BGLAP	23	Inverse variance weighted	-0.346966317	0.168407135807761	0.706829136156608	0.508116613843648	0.983253477859375	0.0393715181027309
HP	379	Simple mode	0.0688513347342541	0.0823658204608734	1.0712769356391	0.911571110250783	1.25896297055373	0.403727321960737
HP	379	Weighted mode	0.097482089928917	0.0416649420026574	1.10239169747285	1.01594458322996	1.19619462982264	0.0198208067063432
USP25	77	MR Egger	0.13658180568753	0.126873499064736	1.1463486517797	0.893963571430581	1.4699874507573	0.28514562994161
USP25	77	Weighted median	0.169980581324969	0.0874479696104405	1.18528183449412	0.998583564980854	1.40688578948192	0.0519206525827714
CRLF1	27	Inverse variance weighted	-0.462615767	0.104364607105338	0.629634512702682	0.513158560673051	0.77254799971841	9.30653885893103e-06
USP25	77	Simple mode	0.151234761693484	0.180563793540144	1.16326971719744	0.816547434252205	1.65721717831112	0.40489867084791
USP25	77	Weighted mode	0.193508209396558	0.0904408651184919	1.21349934860798	1.01637676668331	1.44885313925209	0.0355961833958937
CTNNB1	178	MR Egger	-0.092966463	0.0595933819530256	0.91122405915489	0.810771113650138	1.02412292693128	0.120553093979563
CTNNB1	178	Weighted median	-0.109982379	0.0544441107111775	0.89584992124833	0.805177253082441	0.99673342525297	0.0433733385529998
GABARAP	5	Inverse variance weighted	-0.574719898	0.276514092858586	0.562862505554298	0.327362381899578	0.967778271652631	0.0376682038356617
CTNNB1	178	Simple mode	-0.018569473	0.128700336013864	0.981601877820973	0.762752154185596	1.26324421537747	0.885439912676383
CTNNB1	178	Weighted mode	-0.102210222	0.0573535276298057	0.902839735103927	0.806845453912185	1.0102549172586	0.0764458682382368
