# Supplementary material for: ANGPT1–GABARAP axis modulates NLRP3 inflammasome–mediated pyroptosis in Crohn’s disease
Source: Front Immunol. 2026 Jun 10;17:1867825. doi: 10.3389/fimmu.2026.1867825 (PMC13290549; doi:10.3389/fimmu.2026.1867825)
Supplement: Supplementary file 3 [file DataSheet1.zip › MR/mediation effect.txt]

id2	id	nsnp.x	method.x	b.x	se.x	or.x	or_lci95.x	or_uci95.x	pvalue.x	nsnp.y	method.y	b.y	se.y	or.y	or_lci95.y	or_uci95.y	pvalue.y	nsnp	method	b	se	or	or_lci95	or_uci95	pvalue	beta_all	beta1	beta2	beta12	beta_dir	Z	P	lci	uci	beta12_p	lci_p	uci_p
17735_130_GABARAP_GBRAP	ACP5_P13686_OID20314_v1_Cardiometabolic	64	Inverse variance weighted	-0.149871527	0.0629116571533473	0.860818561557927	0.760957040054189	0.973785058706981	0.0172070393504725	69	Inverse variance weighted	0.0243838530180527	0.012143407188342	1.02468357029124	1.0005829447752	1.04936469755707	0.0446442421565045	5	Inverse variance weighted	-0.574719898	0.158918427098911	0.562862505554298	0.327362381899578	0.967778271652631	0.0376682038356617	-0.149871527	0.0243838530180527	-0.574719898	-0.0140138855193822	-0.135857641480618	-0.0881828858692388	0.929731319419452	-0.325494002633248	0.297466231594484	0.0935059900963192	2.17182015255805	-1.98480817236541
17735_130_GABARAP_GBRAP	ADAMTSL2_Q86TH1_OID30370_v1_Cardiometabolic_II	21	Inverse variance weighted	0.56301084549407	0.15261575384914	1.75595144776492	1.30197711646182	2.36821788027036	0.000225071544620921	22	Inverse variance weighted	0.0918785752709241	0.0328001999995125	1.09623170436138	1.02797431701443	1.16902137510328	0.00509194246423517	5	Inverse variance weighted	-0.574719898	0.158946723131905	0.562862505554298	0.327362381899578	0.967778271652631	0.0376682038356617	0.56301084549407	0.0918785752709241	-0.574719898	-0.0528044454080908	0.615815290902161	-0.332214746977012	0.739727109064605	-0.364340022746624	0.258731131930442	-0.0937893929232434	-0.647127894005128	0.459549108158641
17735_130_GABARAP_GBRAP	AGER_Q15109_OID20756_v1_Inflammation	109	Inverse variance weighted	0.396706393622559	0.0867024352924505	1.48691929696698	1.25454081409649	1.76234122545075	4.75099647270145e-06	120	Inverse variance weighted	0.0529710608237276	0.0140056619519209	1.05439913123551	1.0258483854856	1.08374448279114	0.00015549985204569	5	Inverse variance weighted	-0.574719898	0.158919882967562	0.562862505554298	0.327362381899578	0.967778271652631	0.0376682038356617	0.396706393622559	0.0529710608237276	-0.574719898	-0.0304435226735645	0.427149916296124	-0.191565222079722	0.848082786678648	-0.341926493289986	0.281039447942857	-0.076740690755112	-0.861913240589986	0.708431859079762
17735_130_GABARAP_GBRAP	AMBP_P02760_OID21413_v1_Oncology	61	Inverse variance weighted	0.625026447519004	0.126028495748614	1.86829536855608	1.45937840615107	2.39179062089451	7.07091398849607e-07	71	Inverse variance weighted	0.0586004306516592	0.0196241368676765	1.06035147213659	1.02034124206545	1.10193060724102	0.00282522769899127	5	Inverse variance weighted	-0.574719898	0.158922312011804	0.562862505554298	0.327362381899578	0.967778271652631	0.0376682038356617	0.625026447519004	0.0586004306516592	-0.574719898	-0.0336788335268777	0.658705281045882	-0.211920108010863	0.832169362941888	-0.345166565070014	0.277808898016258	-0.0538838534922214	-0.552243135374713	0.44447542839027
17735_130_GABARAP_GBRAP	AMY2A_P04746_OID20333_v1_Cardiometabolic	105	Inverse variance weighted	-0.087027997	0.0392869854634828	0.916651432133199	0.848716145719929	0.990024582740908	0.0267472717113621	103	Inverse variance weighted	0.0165807798313653	0.00845462164275703	1.01671900385858	1.00000972145881	1.03370748366246	0.0498615468818466	5	Inverse variance weighted	-0.574719898	0.158918213072598	0.562862505554298	0.327362381899578	0.967778271652631	0.0376682038356617	-0.087027997	0.0165807798313653	-0.574719898	-0.00952930409344272	-0.0774986929065573	-0.0599635744021956	0.952184645878483	-0.321009001715735	0.30195039352885	0.109496994322904	3.68857164109769	-3.46957765245189
17735_130_GABARAP_GBRAP	AMY2B_P19961_OID20340_v1_Cardiometabolic	101	Inverse variance weighted	-0.090411361	0.0387824760786253	0.913555306760449	0.846686303910279	0.985705443274322	0.0197405698874304	102	Inverse variance weighted	0.0170817456748803	0.0080319325208816	1.01722847295462	1.00134005500633	1.03336899489459	0.0334425872945749	5	Inverse variance weighted	-0.574719898	0.158918210467698	0.562862505554298	0.327362381899578	0.967778271652631	0.0376682038356617	-0.090411361	0.0170817456748803	-0.574719898	-0.00981721913192915	-0.0805941418680708	-0.0617752937378101	0.950741778641531	-0.321296911648616	0.301662473384758	0.108583910510197	3.55372276332193	-3.33655494230153
17735_130_GABARAP_GBRAP	ANGPT1_Q15389_OID20740_v1_Inflammation	66	Inverse variance weighted	-0.163192931	0.0828616593312365	0.849427291801431	0.722092679603067	0.999216228661582	0.048900004484419	62	Inverse variance weighted	0.0652319977931189	0.0263212990050259	1.06740663164381	1.01373573186901	1.12391906633949	0.0132011187191586	5	Inverse variance weighted	-0.574719898	0.158927426369355	0.562862505554298	0.327362381899578	0.967778271652631	0.0376682038356617	-0.163192931	0.0652319977931189	-0.574719898	-0.0374901271179975	-0.125702803882003	-0.235894634264502	0.813514432009689	-0.348987882801933	0.274007628565938	0.229728866858807	2.13849877358924	-1.67904103987162
17735_130_GABARAP_GBRAP	ANGPTL2_Q9UKU9_OID20726_v1_Inflammation	50	Inverse variance weighted	0.255872041212443	0.106213238560956	1.29158744740159	1.04884975642592	1.59050247575014	0.0159945031836593	50	Inverse variance weighted	0.0481987197892775	0.0196197436413076	1.04937916701303	1.0097916498061	1.09051865934167	0.0140241697889227	5	Inverse variance weighted	-0.574719898	0.158920964765271	0.562862505554298	0.327362381899578	0.967778271652631	0.0376682038356617	0.255872041212443	0.0481987197892775	-0.574719898	-0.0277007633210241	0.283572804533467	-0.174305280375932	0.861625549630129	-0.339185854260955	0.283784327618907	-0.108260219404061	-1.32560733346923	1.10908689466111
17735_130_GABARAP_GBRAP	ARF6_P62330_OID31523_v1_Oncology_II	6	Inverse variance weighted	1.1773572301529	0.4151113957953	3.24578499552331	1.43869851286444	7.3226740300085	0.00456475487027787	6	Inverse variance weighted	0.415580642311172	0.140780659255951	1.51525030374995	1.14987190609797	1.99672978428146	0.00315750994484052	5	Inverse variance weighted	-0.574719898	0.169345497999467	0.562862505554298	0.327362381899578	0.967778271652631	0.0376682038356617	1.1773572301529	0.415580642311172	-0.574719898	-0.238842464359851	1.41619969451275	-1.41038567414767	0.158425833159757	-0.570759640438808	0.093074711719105	-0.202863207735883	-0.484780341786906	0.0790539263151403
17735_130_GABARAP_GBRAP	B2M_P61769_OID30725_v1_Inflammation_II	100	Inverse variance weighted	-0.58053943	0.0705477582702407	0.559596421862013	0.487330356135503	0.642578799818694	1.88739730038721e-16	115	Inverse variance weighted	-0.029655608	0.0123287813690657	0.970779804700712	0.947602641086924	0.994523852459698	0.0161549254338357	5	Inverse variance weighted	-0.574719898	0.158918571824485	0.562862505554298	0.327362381899578	0.967778271652631	0.0376682038356617	-0.58053943	-0.029655608	-0.574719898	0.017043668004888	-0.597583098004888	0.107247805018734	0.914592391179034	-0.294436732771102	0.328524068780878	-0.0293583297260067	0.507177837638181	-0.565894497090194
17735_130_GABARAP_GBRAP	B4GAT1_O43505_OID21127_v1_Neurology	82	Inverse variance weighted	0.181884522554212	0.0758661548105147	1.19947567349497	1.03374368563636	1.3917781663842	0.0165101034676896	84	Inverse variance weighted	0.0354205929329868	0.0152073721241523	1.03605537474299	1.00562993240676	1.06740134212678	0.0198499291921337	5	Inverse variance weighted	-0.574719898	0.15891906412653	0.562862505554298	0.327362381899578	0.967778271652631	0.0376682038356617	0.181884522554212	0.0354205929329868	-0.574719898	-0.0203569195575457	0.202241442111758	-0.128096145477787	0.898072886383149	-0.331838285245544	0.291124446130453	-0.111922220052991	-1.82444487626284	1.60060043615685
17735_130_GABARAP_GBRAP	BAP18_Q8IXM2_OID31150_v1_Neurology_II	9	Inverse variance weighted	1.17882912824787	0.364472757106902	3.25056597797122	1.59115874988515	6.64055624739309	0.00121923849935152	14	Inverse variance weighted	0.131125676346193	0.0646008954429444	1.14011105730054	1.00451809724021	1.29400677454207	0.0423787953539722	5	Inverse variance weighted	-0.574719898	0.159143752183153	0.562862505554298	0.327362381899578	0.967778271652631	0.0376682038356617	1.17882912824787	0.131125676346193	-0.574719898	-0.075360535334865	1.25418966358273	-0.473537504935383	0.635829750003225	-0.387282289613845	0.236561218944115	-0.0639282942107782	-0.328531320047609	0.200674731626052
17735_130_GABARAP_GBRAP	BTN2A1_Q7KYR7_OID20713_v1_Inflammation	124	Inverse variance weighted	-0.339724067	0.0478413182437956	0.711966750888585	0.648240797479005	0.781957347242196	1.2380369372821e-12	143	Inverse variance weighted	-0.028772465	0.00867166656900759	0.971637520666093	0.955262667635501	0.988293066977033	0.000906691439051768	5	Inverse variance weighted	-0.574719898	0.158918347107653	0.562862505554298	0.327362381899578	0.967778271652631	0.0376682038356617	-0.339724067	-0.028772465	-0.574719898	0.0165361081500086	-0.356260175150009	0.104054116160715	0.917126403121816	-0.294943852180991	0.328016068481008	-0.0486751153547463	0.868186510262727	-0.96553674097222
17735_130_GABARAP_GBRAP	BTN3A2_P78410_OID20540_v1_Inflammation	216	Inverse variance weighted	0.184088248166027	0.0252894872275504	1.20212190346885	1.14398851457499	1.26320942246213	3.35705878019282e-13	227	Inverse variance weighted	0.0225840587806311	0.00470093759533354	1.02284100931893	1.01346000218462	1.03230885095551	1.55402126047058e-06	5	Inverse variance weighted	-0.574719898	0.158918186705754	0.562862505554298	0.327362381899578	0.967778271652631	0.0376682038356617	0.184088248166027	0.0225840587806311	-0.574719898	-0.0129795079588303	0.197067756124857	-0.0816741508815638	0.934905834276512	-0.324459153902109	0.298500137984448	-0.070506988295767	-1.76251964552068	1.62150566892915
17735_130_GABARAP_GBRAP	C2_P06681_OID20410_v1_Cardiometabolic	100	Inverse variance weighted	-0.114347152	0.0540425295385625	0.891948260536259	0.802301738072037	0.99161158666495	0.0343555743424432	115	Inverse variance weighted	-0.021165878	0.00770132887667132	0.979056547501804	0.964389054535703	0.993947119886838	0.00598976844116021	5	Inverse variance weighted	-0.574719898	0.158918234842099	0.562862505554298	0.327362381899578	0.967778271652631	0.0376682038356617	-0.114347152	-0.021165878	-0.574719898	0.0121644512452404	-0.12651160324524	0.0765453458335164	0.938985239013567	-0.299315289045274	0.323644191535754	-0.10638175968948	2.61760160887325	-2.83036512825221
17735_130_GABARAP_GBRAP	CAPG_P40121_OID21431_v1_Oncology	105	Inverse variance weighted	0.0987438138696648	0.0322319477742652	1.10378348931354	1.03620934742989	1.17576433208504	0.00218736036238685	109	Inverse variance weighted	-0.018288794	0.00687650030681706	0.981877431510192	0.968732527911164	0.995200700639074	0.00782316996292571	5	Inverse variance weighted	-0.574719898	0.15891820100567	0.562862505554298	0.327362381899578	0.967778271652631	0.0376682038356617	0.0987438138696648	-0.018288794	-0.574719898	0.010510933822223	0.0882328800474418	0.0661405286223192	0.947265944301112	-0.300968740148891	0.321990607793337	0.106446504447324	-3.0479756488457	3.26086865774035
17735_130_GABARAP_GBRAP	CASP10_Q92851_OID20893_v1_Neurology	18	Inverse variance weighted	-0.44966906	0.130599808289778	0.637839203444632	0.49379013308665	0.823910447354952	0.000575072625299954	18	Inverse variance weighted	0.115781876259207	0.0297599110855536	1.12275094678572	1.05913490815546	1.19018802874091	0.000100024824957206	5	Inverse variance weighted	-0.574719898	0.158955501181895	0.562862505554298	0.327362381899578	0.967778271652631	0.0376682038356617	-0.44966906	0.115781876259207	-0.574719898	-0.0665421481139401	-0.38312691188606	-0.418621234365427	0.675492968306954	-0.378094930430454	0.245010634202574	0.147980268230908	0.840829321079939	-0.544868784618124
17735_130_GABARAP_GBRAP	CCL19_Q99731_OID21030_v1_Neurology	67	Inverse variance weighted	0.477302856642641	0.0901108996814131	1.61172149070597	1.35078444392259	1.92306490890589	1.17825002163866e-07	75	Inverse variance weighted	0.0253702651193469	0.0120538928215018	1.02569482924201	1.0017461579506	1.05021603964631	0.0353142735588535	5	Inverse variance weighted	-0.574719898	0.158918445482605	0.562862505554298	0.327362381899578	0.967778271652631	0.0376682038356617	0.477302856642641	0.0253702651193469	-0.574719898	-0.014580796181624	0.491883652824265	-0.0917501812791143	0.926896526604854	-0.326060949327529	0.296899356964281	-0.0305483111586334	-0.683132197492068	0.622035575174801
17735_130_GABARAP_GBRAP	CCL27_Q9Y4X3_OID20121_v1_Cardiometabolic	35	Inverse variance weighted	0.536352657022926	0.124249592501951	1.70975939685774	1.34020616381131	2.18121455793791	1.58353546156211e-05	36	Inverse variance weighted	0.0656812854148245	0.0222145824239003	1.06788631197989	1.02238762824029	1.11540979547728	0.00310976391253921	5	Inverse variance weighted	-0.574719898	0.158924849271011	0.562862505554298	0.327362381899578	0.967778271652631	0.0376682038356617	0.536352657022926	0.0656812854148245	-0.574719898	-0.0377483416541168	0.574100998677043	-0.237523218220867	0.812250908968131	-0.349241046225299	0.273744362917066	-0.0703797047704442	-0.651140703140716	0.510381293599827
17735_130_GABARAP_GBRAP	CCL8_P80075_OID21466_v1_Oncology	93	Inverse variance weighted	-0.09502282	0.0401420140210918	0.909352183043802	0.840548043431962	0.983788373868797	0.0179248801493569	92	Inverse variance weighted	0.0170393688837505	0.00767545793499185	1.01718536698944	1.00199746360904	1.03260348293771	0.026420074179324	5	Inverse variance weighted	-0.574719898	0.158918205059325	0.562862505554298	0.327362381899578	0.967778271652631	0.0376682038356617	-0.09502282	0.0170393688837505	-0.574719898	-0.00979286434685346	-0.0852299556531465	-0.0616220422524765	0.950863823119347	-0.321272546263131	0.301686817569424	0.103058026975557	3.38100412367398	-3.17488806972287
17735_130_GABARAP_GBRAP	CCNE1_P24864_OID30456_v1_Inflammation_II	21	Inverse variance weighted	0.655095314898379	0.147543530284792	1.92532602088494	1.44182546609215	2.57096325031877	8.99530971404689e-06	24	Inverse variance weighted	0.180738266182448	0.0263188349906096	1.1981015545582	1.13786460186987	1.26152736685533	6.54470158583526e-12	5	Inverse variance weighted	-0.574719898	0.158989327116106	0.562862505554298	0.327362381899578	0.967778271652631	0.0376682038356617	0.655095314898379	0.180738266182448	-0.574719898	-0.103873877905073	0.758969192803452	-0.653338684987431	0.513537958056807	-0.415492959052641	0.207745203242495	-0.158562999219719	-0.634248100396038	0.3171221019566
17735_130_GABARAP_GBRAP	CD160_O95971_OID20647_v1_Inflammation	101	Inverse variance weighted	0.144407282206345	0.0679690052617209	1.1553545680711	1.01125085198132	1.31999313063364	0.033619593950581	105	Inverse variance weighted	0.0271876977831072	0.013296042393936	1.02756065552096	1.00112809050696	1.05469111374147	0.0408749484748191	5	Inverse variance weighted	-0.574719898	0.158918562379327	0.562862505554298	0.327362381899578	0.967778271652631	0.0376682038356617	0.144407282206345	0.0271876977831072	-0.574719898	-0.0156253108967622	0.160032593103107	-0.0983227551446492	0.921676009732654	-0.327105693160242	0.295855071366718	-0.108203067449431	-2.26516064953593	2.04875451463706
17735_130_GABARAP_GBRAP	CD177_Q8N6Q3_OID21119_v1_Neurology	106	Inverse variance weighted	0.0757920776864165	0.0333380075113838	1.07873825708367	1.01050437052559	1.15157960839956	0.0229994650922742	121	Inverse variance weighted	0.0137872244297231	0.00578601633417636	1.01388270651481	1.00244962786225	1.02544618103351	0.017179068443321	5	Inverse variance weighted	-0.574719898	0.158918171265342	0.562862505554298	0.327362381899578	0.967778271652631	0.0376682038356617	0.0757920776864165	0.0137872244297231	-0.574719898	-0.00792379221795357	0.0837158699043701	-0.0498608318662527	0.960233290100602	-0.319403407898024	0.303555823462117	-0.104546444164489	-4.21420572766892	4.00511283933994
17735_130_GABARAP_GBRAP	CD1C_P29017_OID21483_v1_Oncology	145	Inverse variance weighted	-0.339840057	0.0635103356719033	0.71188417429686	0.62856218415228	0.806251299221568	8.74980610314391e-08	159	Inverse variance weighted	-0.029755105	0.0109791152937784	0.970683219789152	0.950018167296241	0.991797784101136	0.00672517550581538	5	Inverse variance weighted	-0.574719898	0.158918487022385	0.562862505554298	0.327362381899578	0.967778271652631	0.0376682038356617	-0.339840057	-0.029755105	-0.574719898	0.0171008509105793	-0.356940907910579	0.107607687632783	0.914306898556609	-0.294379383653295	0.328581085474454	-0.0503202920266085	0.866229208681234	-0.966869792734451
17735_130_GABARAP_GBRAP	CD207_Q9UJ71_OID21298_v1_Oncology	152	Inverse variance weighted	0.172834947619487	0.0488245829997533	1.1886698960961	1.08019195876547	1.30804169612588	0.000400253627663059	155	Inverse variance weighted	0.0304741798266331	0.00907333414681194	1.03094327057114	1.01277131030535	1.04944128681477	0.000783233850656787	5	Inverse variance weighted	-0.574719898	0.158918391786975	0.562862505554298	0.327362381899578	0.967778271652631	0.0376682038356617	0.172834947619487	0.0304741798266331	-0.574719898	-0.0175141175215962	0.190349065141083	-0.110208247923081	0.912244221225466	-0.328994165424067	0.293965930380875	-0.101334352587969	-1.90351644708095	1.70084774190501
17735_130_GABARAP_GBRAP	CD4_P01730_OID20584_v1_Inflammation	55	Inverse variance weighted	0.19519285019922	0.0849483448456874	1.21554538205648	1.02910973578667	1.43575609525194	0.0215741511551084	70	Inverse variance weighted	0.0417536328030339	0.0158658418934811	1.04263757540888	1.01071356630613	1.07556992395731	0.0084966778029637	5	Inverse variance weighted	-0.574719898	0.158919531975258	0.562862505554298	0.327362381899578	0.967778271652631	0.0376682038356617	0.19519285019922	0.0417536328030339	-0.574719898	-0.0239966435856891	0.219189493784909	-0.150998705366343	0.879976737156945	-0.335478926257194	0.287485639085816	-0.122938127913996	-1.71870499311217	1.47282873728417
17735_130_GABARAP_GBRAP	CD5_P06127_OID21449_v1_Oncology	48	Inverse variance weighted	0.455609675776121	0.112123080929774	1.57713463075954	1.2659824197267	1.96476159919979	4.83468752545419e-05	61	Inverse variance weighted	0.057968431044941	0.0189366239719935	1.05968154214326	1.02107158367302	1.09975146572947	0.00220465872017354	5	Inverse variance weighted	-0.574719898	0.158921942467929	0.562862505554298	0.327362381899578	0.967778271652631	0.0376682038356617	0.455609675776121	0.057968431044941	-0.574719898	-0.0333156107773685	0.48892528655349	-0.209635058947834	0.833952514506239	-0.344802618014509	0.278171396459772	-0.0731231414710764	-0.756793888161275	0.610547605219122
17735_130_GABARAP_GBRAP	CD70_P32970_OID20599_v1_Inflammation	103	Inverse variance weighted	0.117404805705103	0.0305026337852468	1.12457457176473	1.05931200285404	1.19385786628728	0.00011859833689877	100	Inverse variance weighted	-0.02746947	0.0064835757435911	0.972904384893531	0.960619127001742	0.98534675766803	2.26750299034478e-05	5	Inverse variance weighted	-0.574719898	0.158918251042229	0.562862505554298	0.327362381899578	0.967778271652631	0.0376682038356617	0.117404805705103	-0.02746947	-0.574719898	0.0157872509965141	0.101617554708589	0.0993419628832874	0.920866761616797	-0.295692521046255	0.327267023039283	0.13446852453526	-2.51857255135683	2.78750960042735
17735_130_GABARAP_GBRAP	CDSN_Q15517_OID20667_v1_Inflammation	255	Inverse variance weighted	-0.180363716	0.0270016772177245	0.834966465613047	0.791926255514532	0.880345857765982	2.3939481651323e-11	268	Inverse variance weighted	-0.013090202	0.00461940658162143	0.986995101947534	0.978099144807365	0.995971969140493	0.00460065934477028	5	Inverse variance weighted	-0.574719898	0.158918162747585	0.562862505554298	0.327362381899578	0.967778271652631	0.0376682038356617	-0.180363716	-0.013090202	-0.574719898	0.0075231995582394	-0.187886915558239	0.0473400864203844	0.962242179537744	-0.303956399427027	0.319002798543506	-0.0417112694564321	1.68524138983157	-1.76866392874444
17735_130_GABARAP_GBRAP	CHM_P24386_OID30972_v1_Neurology_II	4	Inverse variance weighted	1.08331637577942	0.386486795999444	2.9544614262284	1.38514143785539	6.30176968251447	0.00506321525546851	3	Inverse variance weighted	0.440540997040525	0.138816706382191	1.5535474557838	1.18348118552876	2.03933085450278	0.00150589807891751	5	Inverse variance weighted	-0.574719898	0.170278729083164	0.562862505554298	0.327362381899578	0.967778271652631	0.0376682038356617	1.08331637577942	0.440540997040525	-0.574719898	-0.253187676883949	1.33650405266337	-1.48690137780094	0.137040860323904	-0.58693398588695	0.0805586321190522	-0.233715360115171	-0.541793698507202	0.0743629782768605
17735_130_GABARAP_GBRAP	CLC_Q05315_OID20126_v1_Cardiometabolic	41	Inverse variance weighted	0.328961355523205	0.135185856887823	1.389524157	1.06608928153649	1.81108413399131	0.0149577385820735	41	Inverse variance weighted	0.0675335951504586	0.0249000176742886	1.06986620131017	1.01890605891782	1.12337509301058	0.00668401370573873	5	Inverse variance weighted	-0.574719898	0.158927047829525	0.562862505554298	0.327362381899578	0.967778271652631	0.0376682038356617	0.328961355523205	0.0675335951504586	-0.574719898	-0.0388129009164449	0.36777425643965	-0.244218347012133	0.807061718338586	-0.350309914662314	0.272684112829425	-0.117986201919414	-1.06489686031709	0.828924456478261
17735_130_GABARAP_GBRAP	CLEC7A_Q9BXN2_OID20636_v1_Inflammation	90	Inverse variance weighted	0.0793807839075999	0.0320544509941138	1.08261648652871	1.01669183761965	1.1528158420627	0.0132701559093535	102	Inverse variance weighted	-0.020724562	0.00906151193014998	0.979488715971694	0.962246017812672	0.997040389833706	0.0221901290831376	5	Inverse variance weighted	-0.574719898	0.158918262203749	0.562862505554298	0.327362381899578	0.967778271652631	0.0376682038356617	0.0793807839075999	-0.020724562	-0.574719898	0.0119108181587347	0.0674699657488652	0.0749493355487606	0.94025502282036	-0.299568975760613	0.323390612078082	0.150046617990054	-3.77382234105063	4.07391557703074
17735_130_GABARAP_GBRAP	COL15A1_P39059_OID30396_v1_Cardiometabolic_II	23	Inverse variance weighted	0.299117507276973	0.0959813867165305	1.34866809247719	1.11738819056313	1.62781890754491	0.00183066555816447	23	Inverse variance weighted	0.0785756961358843	0.0275307226396391	1.08174523599758	1.02492094190014	1.14172001738401	0.00431576574197762	5	Inverse variance weighted	-0.574719898	0.158932873964186	0.562862505554298	0.327362381899578	0.967778271652631	0.0376682038356617	0.299117507276973	0.0785756961358843	-0.574719898	-0.0451590160684944	0.344276523345467	-0.284138925711937	0.776303917349508	-0.356667449038299	0.26634941690131	-0.150974165569916	-1.19239910858189	0.890450777442053
17735_130_GABARAP_GBRAP	CPOX_P36551_OID30495_v1_Inflammation_II	29	Inverse variance weighted	0.288630652104886	0.119510739615726	1.33459870626276	1.05589590166698	1.68686487365495	0.0157307944464869	25	Inverse variance weighted	0.0848911068813666	0.0324703617571883	1.08859851935631	1.02147656967553	1.16013109994405	0.00893795428635679	5	Inverse variance weighted	-0.574719898	0.158942054797768	0.562862505554298	0.327362381899578	0.967778271652631	0.0376682038356617	0.288630652104886	0.0848911068813666	-0.574719898	-0.0487886082879661	0.337419260392852	-0.306958459484136	0.75887499126967	-0.360315035691592	0.26273781911566	-0.169034743649599	-1.24836025925845	0.910290771959255
17735_130_GABARAP_GBRAP	CPXM1_Q96SM3_OID21479_v1_Oncology	88	Inverse variance weighted	-0.230849595	0.054683643034567	0.793858857527798	0.713174223855173	0.883671709654105	2.42630844639335e-05	86	Inverse variance weighted	0.0358007646248077	0.0147681361310262	1.03644932854793	1.0068787685981	1.06688833268688	0.0153425854980004	5	Inverse variance weighted	-0.574719898	0.158919030734001	0.562862505554298	0.327362381899578	0.967778271652631	0.0376682038356617	-0.230849595	0.0358007646248077	-0.574719898	-0.0205754117934915	-0.210274183206509	-0.129471037536912	0.896984940737917	-0.332056712032133	0.29090588844515	0.0891290790156746	1.43841149919337	-1.26015334116203
17735_130_GABARAP_GBRAP	CRISP3_P54108_OID30715_v1_Inflammation_II	186	Inverse variance weighted	0.0876142929674123	0.0352384631184561	1.09156701574708	1.01871996736903	1.1696232409621	0.0129069814816067	186	Inverse variance weighted	-0.015566253	0.00708036561996769	0.984554275110487	0.970985475184455	0.998312688924819	0.027912800988801	5	Inverse variance weighted	-0.574719898	0.158918189461956	0.562862505554298	0.327362381899578	0.967778271652631	0.0376682038356617	0.0876142929674123	-0.015566253	-0.574719898	0.00894623533640219	0.0786680576310101	0.0562945964001426	0.955107123458437	-0.302533416009031	0.320425886681836	0.102109313827707	-3.45301440852301	3.65723303617843
17735_130_GABARAP_GBRAP	CRTAP_O75718_OID30902_v1_Neurology_II	30	Inverse variance weighted	0.554976300897837	0.173823339473706	1.74189970282589	1.23897268392237	2.44897616717353	0.00140919748786202	37	Inverse variance weighted	-0.049742043	0.0242454282518338	0.951474832386718	0.907317275498141	0.99778146092093	0.0402080609545343	5	Inverse variance weighted	-0.574719898	0.158922727361134	0.562862505554298	0.327362381899578	0.967778271652631	0.0376682038356617	0.554976300897837	-0.049742043	-0.574719898	0.0285877418792716	0.526388559018565	0.179884541084607	0.857243211658495	-0.282900803748551	0.340076287507094	0.0515116444306226	-0.509752944929136	0.612776233790381
17735_130_GABARAP_GBRAP	CTSC_P53634_OID20679_v1_Inflammation	115	Inverse variance weighted	-0.180498269	0.0339740484496411	0.83485412597871	0.781072421864917	0.892339035603814	1.07937030054389e-07	125	Inverse variance weighted	-0.042427353	0.00666464170013125	0.958460092356265	0.9460214359568	0.971062297029735	1.93975184871081e-10	5	Inverse variance weighted	-0.574719898	0.158918402803282	0.562862505554298	0.327362381899578	0.967778271652631	0.0376682038356617	-0.180498269	-0.042427353	-0.574719898	0.02438384398857	-0.20488211298857	0.153436251299062	0.878054258937448	-0.287096225505864	0.335863913483004	-0.135091843947656	1.59057605979514	-1.86075974769045
17735_130_GABARAP_GBRAP	DDR1_Q08345_OID21009_v1_Neurology	126	Inverse variance weighted	0.293054040498527	0.0530306162444136	1.34051523058566	1.20817871646012	1.48734707783725	3.27372961933225e-08	140	Inverse variance weighted	0.0354222207252617	0.00969947481808104	1.0360570612273	1.0165466543501	1.05594192802219	0.000260233190759482	5	Inverse variance weighted	-0.574719898	0.158918522645047	0.562862505554298	0.327362381899578	0.967778271652631	0.0376682038356617	0.293054040498527	0.0354222207252617	-0.574719898	-0.0203578550821559	0.313411895580683	-0.128102468757693	0.898067882361209	-0.331838159466449	0.291122449302137	-0.0694679215052768	-1.13234459726931	0.993408754258758
17735_130_GABARAP_GBRAP	DEFA1_DEFA1B_P59665_OID20344_v1_Cardiometabolic	77	Inverse variance weighted	-0.141172304	0.06718816968203	0.868339680599455	0.761198498310181	0.990561335285649	0.0356279562932123	77	Inverse variance weighted	0.0609074202537767	0.0155001109071399	1.06280051583038	1.0309979357761	1.0955840911544	8.5128741425639e-05	5	Inverse variance weighted	-0.574719898	0.158920955402606	0.562862505554298	0.327362381899578	0.967778271652631	0.0376682038356617	-0.141172304	0.0609074202537767	-0.574719898	-0.0350047063556937	-0.106167597644306	-0.220264887453097	0.825664864377043	-0.346489778944802	0.276480366233415	0.247957321399909	2.45437503764763	-1.95846039484781
17735_130_GABARAP_GBRAP	DEFB4A_DEFB4B_O15263_OID21373_v1_Oncology	36	Inverse variance weighted	0.797780901215952	0.214732541361134	2.22060770899932	1.45776599018827	3.38264071905695	0.000203018489864758	49	Inverse variance weighted	0.101591569729396	0.0253507595204031	1.10693127514859	1.05327470868424	1.16332124734366	6.13812474499844e-05	5	Inverse variance weighted	-0.574719898	0.158939018496205	0.562862505554298	0.327362381899578	0.967778271652631	0.0376682038356617	0.797780901215952	0.101591569729396	-0.574719898	-0.0583866965925384	0.85616759780849	-0.367352819622026	0.713355859553468	-0.369907172845101	0.253133779660024	-0.0731863805006453	-0.463670128328843	0.317297367327553
17735_130_GABARAP_GBRAP	DKKL1_Q9UK85_OID21313_v1_Oncology	150	Inverse variance weighted	-0.106132992	0.0252436428627621	0.899305040174089	0.85589246859134	0.944919583897718	2.618389366881e-05	154	Inverse variance weighted	-0.014094759	0.00471336176447555	0.986004106797798	0.976937160015286	0.995155203848436	0.00278627384815006	5	Inverse variance weighted	-0.574719898	0.158918165129127	0.562862505554298	0.327362381899578	0.967778271652631	0.0376682038356617	-0.106132992	-0.014094759	-0.574719898	0.00810053845481458	-0.114233530454815	0.0509730177681865	0.959347021290825	-0.303379065198274	0.319580142107903	-0.0763244143236307	2.85848028479471	-3.01112911344197
17735_130_GABARAP_GBRAP	EFHD1_Q9BUP0_OID31044_v1_Neurology_II	32	Inverse variance weighted	0.182054342814506	0.0909773832617755	1.19967938606283	1.00374566917197	1.43385986465214	0.0453822051249731	33	Inverse variance weighted	-0.045209458	0.0191195354320673	0.955797261946035	0.920642257096664	0.992294671357474	0.0180510727683244	5	Inverse variance weighted	-0.574719898	0.158920501993874	0.562862505554298	0.327362381899578	0.967778271652631	0.0376682038356617	0.182054342814506	-0.045209458	-0.574719898	0.0259827750903953	0.156071567724111	0.163495425476298	0.870128374632913	-0.285501408817597	0.337466958998388	0.142719886209301	-1.56822080925855	1.85366058167715
17735_130_GABARAP_GBRAP	EFNA1_P20827_OID21125_v1_Neurology	44	Inverse variance weighted	-0.238516079	0.0756209536218254	0.787796021343618	0.679272335996012	0.913657951835798	0.00160993698149133	40	Inverse variance weighted	0.0544310624788044	0.021290167650886	1.05593968004048	1.01278335119902	1.10093496952132	0.010569183935167	5	Inverse variance weighted	-0.574719898	0.158922376396959	0.562862505554298	0.327362381899578	0.967778271652631	0.0376682038356617	-0.238516079	0.0544310624788044	-0.574719898	-0.0312826146758501	-0.20723346432415	-0.196842102321148	0.843951102730901	-0.342770472413889	0.280205243062189	0.131155160721261	1.43709587148584	-1.17478555004331
17735_130_GABARAP_GBRAP	ELOA_Q14241_OID21337_v1_Oncology	8	Inverse variance weighted	0.678694279902294	0.236455449294856	1.97130208230993	1.24016148290151	3.13348862490682	0.00410103349662214	7	Inverse variance weighted	0.251338425190877	0.100084620209567	1.28574513925444	1.05672295717869	1.564402999	0.0120301322653659	5	Inverse variance weighted	-0.574719898	0.160896732084299	0.562862505554298	0.327362381899578	0.967778271652631	0.0376682038356617	0.678694279902294	0.251338425190877	-0.574719898	-0.144449194089181	0.823143473991475	-0.897775810720011	0.369305083123458	-0.459806788974407	0.170908400796044	-0.212833964226097	-0.677487349739563	0.25181942128737
17735_130_GABARAP_GBRAP	ENAH_Q8N8S7_OID20497_v1_Inflammation	7	Inverse variance weighted	0.930116232176471	0.23399063696295	2.53480378625702	1.60238730641373	4.00978602932342	7.03748958242522e-05	6	Inverse variance weighted	-0.134096266	0.0514685434917399	0.874505874959552	0.790590921124361	0.967327735374377	0.00917664154147086	5	Inverse variance weighted	-0.574719898	0.159067950268683	0.562862505554298	0.327362381899578	0.967778271652631	0.0376682038356617	0.930116232176471	-0.134096266	-0.574719898	0.0770677923177009	0.85304843985877	0.484496042021822	0.628033872628778	-0.234705390208917	0.388840974844319	0.0828582381982113	-0.252339849676322	0.418056326072744
17735_130_GABARAP_GBRAP	ENO1_P06733_OID21037_v1_Neurology	11	Inverse variance weighted	-0.512324348	0.257026785859356	0.599101439028323	0.36200514730026	0.991484615405496	0.0462316483960582	10	Inverse variance weighted	0.170206677965425	0.0639044772638851	1.1855498530328	1.04597964178033	1.34374360444893	0.00773428332500335	5	Inverse variance weighted	-0.574719898	0.159289947091652	0.562862505554298	0.327362381899578	0.967778271652631	0.0376682038356617	-0.512324348	0.170206677965425	-0.574719898	-0.0978211645992079	-0.414503183400792	-0.614107584221394	0.539144236854431	-0.410029460898845	0.214387131700429	0.190936005639943	0.800331786883658	-0.418459775603773
17735_130_GABARAP_GBRAP	ENO3_P13929_OID30209_v1_Cardiometabolic_II	27	Inverse variance weighted	0.517702662660227	0.190242085804713	1.67816790004377	1.15584095023566	2.43653549406009	0.00650289516500039	26	Inverse variance weighted	0.0617441106363152	0.0291971813999109	1.06369012291148	1.00452785499003	1.12633678793373	0.0344530967478116	5	Inverse variance weighted	-0.574719898	0.158928376058373	0.562862505554298	0.327362381899578	0.967778271652631	0.0376682038356617	0.517702662660227	0.0617441106363152	-0.574719898	-0.0354855689670038	0.553188231627231	-0.223280258988931	0.823317390505422	-0.346985186041416	0.276014048107408	-0.0685443045331472	-0.670240296347761	0.533151687281467
17735_130_GABARAP_GBRAP	ENPP7_Q6UWV6_OID20689_v1_Inflammation	63	Inverse variance weighted	0.0794445307259486	0.0333191315242416	1.08268550208496	1.0142394618289	1.15575062945313	0.0171092384057698	62	Inverse variance weighted	-0.024811409	0.00628425230505635	0.975493863792617	0.963552268740225	0.987583454648686	7.87449711574489e-05	5	Inverse variance weighted	-0.574719898	0.158918227733569	0.562862505554298	0.327362381899578	0.967778271652631	0.0376682038356617	0.0794445307259486	-0.024811409	-0.574719898	0.0142596104497163	0.0651849202762323	0.0897292315241706	0.928502386234586	-0.297220115908079	0.325739336807512	0.179491405127763	-3.74122816501199	4.10021097526751
17735_130_GABARAP_GBRAP	EPO_P01588_OID20522_v1_Inflammation	36	Inverse variance weighted	-0.226712199	0.104989938805626	0.797150169617552	0.64888973315114	0.979285632761403	0.0308214178855406	36	Inverse variance weighted	-0.081145685	0.0254110549484125	0.922059351492415	0.87726044975369	0.969145990695607	0.001406459385161	5	Inverse variance weighted	-0.574719898	0.158931528112262	0.562862505554298	0.327362381899578	0.967778271652631	0.0376682038356617	-0.226712199	-0.081145685	-0.574719898	0.0466360398063401	-0.27334823880634	0.2934347914493	0.769189835497697	-0.264869755293693	0.358141834906374	-0.205705912659513	1.16830835068427	-1.57972017600329
17735_130_GABARAP_GBRAP	FAP_Q12884_OID20330_v1_Cardiometabolic	65	Inverse variance weighted	0.403759673576543	0.0970684255350697	1.49744402834324	1.23801038100209	1.81124379280712	3.18893850238865e-05	67	Inverse variance weighted	0.0334438529612434	0.0153067423859258	1.03400938553135	1.00344857056871	1.06550095413556	0.0288954535614966	5	Inverse variance weighted	-0.574719898	0.158918975748699	0.562862505554298	0.327362381899578	0.967778271652631	0.0376682038356617	0.403759673576543	0.0334438529612434	-0.574719898	-0.0192208477626128	0.422980521339156	-0.120947468180308	0.903732643941604	-0.330702040230062	0.292260344704836	-0.0476046743161659	-0.819056636589461	0.723847287957129
17735_130_GABARAP_GBRAP	FETUB_Q9UGM5_OID20404_v1_Cardiometabolic	38	Inverse variance weighted	-0.132564248	0.0641442171363876	0.875846660885016	0.772373595818905	0.993181767911305	0.0387662612625249	34	Inverse variance weighted	0.0271853071921927	0.0137259561152257	1.02755819904672	1.00028247309436	1.0555776801345	0.0476387777293734	5	Inverse variance weighted	-0.574719898	0.158918589319393	0.562862505554298	0.327362381899578	0.967778271652631	0.0376682038356617	-0.132564248	0.0271853071921927	-0.574719898	-0.0156239369765957	-0.116940311023404	-0.0983140930429155	0.921682887766127	-0.327104372042605	0.295856498089414	0.117859356593609	2.46751576671416	-2.23179705352694
17735_130_GABARAP_GBRAP	FKBP1B_P68106_OID20618_v1_Inflammation	25	Inverse variance weighted	-0.30510382	0.119889972133545	0.737046850436869	0.582696876591819	0.932282429444783	0.0109319926183252	26	Inverse variance weighted	0.0821207221823422	0.0313099320234849	1.0855868563337	1.02097010171246	1.15429317731028	0.00872020104929674	5	Inverse variance weighted	-0.574719898	0.158938950022758	0.562862505554298	0.327362381899578	0.967778271652631	0.0376682038356617	-0.30510382	0.0821207221823422	-0.574719898	-0.0471964130763221	-0.257907406923678	-0.296946802967832	0.766507123210082	-0.358716755120927	0.264323928968283	0.154689682601555	1.17572030111235	-0.866340935909237
17735_130_GABARAP_GBRAP	GALNT7_Q86SF2_OID21377_v1_Oncology	49	Inverse variance weighted	0.230849641737075	0.0880106416540382	1.25966982344295	1.06008467191104	1.49683143822114	0.00871658748924929	50	Inverse variance weighted	0.0342573923903062	0.0167983933055547	1.03485093520701	1.00133342973935	1.0694903678364	0.0414175489417432	5	Inverse variance weighted	-0.574719898	0.158919193174758	0.562862505554298	0.327362381899578	0.967778271652631	0.0376682038356617	0.230849641737075	0.0342573923903062	-0.574719898	-0.0196884050603028	0.250538046797378	-0.123889409875446	0.901402838042724	-0.331170023682828	0.291793213562222	-0.0852867039868607	-1.43457023017611	1.26399682220239
17735_130_GABARAP_GBRAP	GZMA_P12544_OID20663_v1_Inflammation	114	Inverse variance weighted	0.411688887877939	0.0633224784530795	1.50936478159473	1.33319301759454	1.70881636331174	7.95414565193261e-11	126	Inverse variance weighted	0.0463455486334525	0.0101146651953226	1.04743628860833	1.02687561103314	1.0684086435647	4.60516637546365e-06	5	Inverse variance weighted	-0.574719898	0.158918842619782	0.562862505554298	0.327362381899578	0.967778271652631	0.0376682038356617	0.411688887877939	0.0463455486334525	-0.574719898	-0.0266357089833719	0.438324596861311	-0.16760573223591	0.866893461327257	-0.338116640518145	0.284845222551401	-0.0646986347400978	-0.821291636655475	0.691894367175279
17735_130_GABARAP_GBRAP	HLA-A_P04439_OID31048_v1_Neurology_II	287	Inverse variance weighted	-0.122345718	0.0171764231868318	0.884842409848451	0.855549345299104	0.915138436571057	1.0568963161919e-12	299	Inverse variance weighted	-0.007231109	0.00308481338128386	0.992794972106045	0.986810411424233	0.998815826452921	0.0190730831051116	5	Inverse variance weighted	-0.574719898	0.158918152808789	0.562862505554298	0.327362381899578	0.967778271652631	0.0376682038356617	-0.122345718	-0.007231109	-0.574719898	0.00415586222690688	-0.126501580226907	0.0261509598082683	0.979136930893135	-0.307323717278319	0.315635441732133	-0.0339681869937359	2.51192867476015	-2.57986504874762
17735_130_GABARAP_GBRAP	HLA-DRA_P01903_OID20520_v1_Inflammation	170	Inverse variance weighted	-0.128185112	0.0298083277820166	0.879690522551697	0.829767751568778	0.932616884669485	1.70557743348209e-05	186	Inverse variance weighted	-0.011001826	0.00556509815823903	0.989058472589579	0.978328849478291	0.999905770664834	0.0480492047083419	5	Inverse variance weighted	-0.574719898	0.158918163037536	0.562862505554298	0.327362381899578	0.967778271652631	0.0376682038356617	-0.128185112	-0.011001826	-0.574719898	0.00632296831653375	-0.134508080316534	0.0397875749107437	0.968262482173281	-0.305156631237037	0.317802567870104	-0.0493268540931161	2.38059339712584	-2.47924710531208
17735_130_GABARAP_GBRAP	HLA-E_P13747_OID20532_v1_Inflammation	171	Inverse variance weighted	-0.274728623	0.032810189395191	0.759778281735032	0.712456376956202	0.810243344108246	5.6040304915644e-17	188	Inverse variance weighted	-0.025071731	0.00612482294759504	0.97523995504327	0.963602529199884	0.9870179260556	4.24979591615139e-05	5	Inverse variance weighted	-0.574719898	0.158918225434401	0.562862505554298	0.327362381899578	0.967778271652631	0.0376682038356617	-0.274728623	-0.025071731	-0.574719898	0.0144092226830034	-0.289137845683003	0.090670674452952	0.927754273019271	-0.297070499168423	0.32588894453443	-0.0524489313332431	1.08132343810577	-1.18622130077225
17735_130_GABARAP_GBRAP	HS3ST3B1_Q9Y662_OID21303_v1_Oncology	63	Inverse variance weighted	-0.161776766	0.0580174472763995	0.8506310731765	0.759199293250845	0.95307415205184	0.00529665159968153	64	Inverse variance weighted	-0.029571463	0.0119072482818654	0.9708614946426	0.948465684018636	0.993786130232987	0.0130104110055261	5	Inverse variance weighted	-0.574719898	0.158918541332881	0.562862505554298	0.327362381899578	0.967778271652631	0.0376682038356617	-0.161776766	-0.029571463	-0.574719898	0.0169953081990708	-0.178772074199071	0.106943519972734	0.914833787197854	-0.294485032813377	0.328475649211519	-0.105054073086557	1.820317219182	-2.03042536535511
17735_130_GABARAP_GBRAP	HSPB1_P04792_OID20230_v1_Cardiometabolic	70	Inverse variance weighted	-0.161279804	0.0526163254464459	0.851053909351685	0.76766042232151	0.94350670630176	0.00217521117519029	61	Inverse variance weighted	0.0418240086338662	0.0133818653593417	1.04271095447653	1.01571779782646	1.07042146638758	0.00177548695087829	5	Inverse variance weighted	-0.574719898	0.158919136795778	0.562862505554298	0.327362381899578	0.967778271652631	0.0376682038356617	-0.161279804	0.0418240086338662	-0.574719898	-0.0240370899760067	-0.137242714023993	-0.151253590100329	0.879775677732609	-0.335518598095731	0.287444418143718	0.149039677503618	2.08035097869868	-1.78227162369144
17735_130_GABARAP_GBRAP	ICAM3_P32942_OID20277_v1_Cardiometabolic	172	Inverse variance weighted	0.278703829943422	0.052723980782193	1.32141592208029	1.19168089540946	1.46527484484621	1.24956848248675e-07	181	Inverse variance weighted	0.0539585827730684	0.00995435913906096	1.05544088781506	1.03504824469257	1.07623530920793	5.93998806904825e-08	5	Inverse variance weighted	-0.574719898	0.158919058944512	0.562862505554298	0.327362381899578	0.967778271652631	0.0376682038356617	0.278703829943422	0.0539585827730684	-0.574719898	-0.0310110711875624	0.309714901130984	-0.195137520908617	0.845285289710859	-0.342492426718805	0.28047028434368	-0.111268909343147	-1.22887592462699	1.00633810594069
17735_130_GABARAP_GBRAP	ICOSLG_O75144_OID21351_v1_Oncology	73	Inverse variance weighted	-0.14103695	0.0481851167653209	0.86845722150728	0.790191641329154	0.954474719979955	0.00342269130541153	65	Inverse variance weighted	0.0226438568437057	0.0112434349122989	1.0229021750589	1.00060690851009	1.04569421901976	0.0440134655450037	5	Inverse variance weighted	-0.574719898	0.158918355179787	0.562862505554298	0.327362381899578	0.967778271652631	0.0376682038356617	-0.14103695	0.0226438568437057	-0.574719898	-0.0130138750955411	-0.128023074904459	-0.081890320855752	0.934733931426087	-0.324493851247924	0.298466101056842	0.092272805782748	2.30077189876784	-2.11622628720234
17735_130_GABARAP_GBRAP	IDI2_Q9BXS1_OID20823_v1_Neurology	45	Inverse variance weighted	0.205358815977401	0.0655609403400075	1.22796559959985	1.07989020389833	1.39634521024194	0.00173421983013016	46	Inverse variance weighted	-0.030818032	0.012907200345833	0.969652002763934	0.945429323031719	0.994495287547331	0.0169559276304544	5	Inverse variance weighted	-0.574719898	0.158918649060252	0.562862505554298	0.327362381899578	0.967778271652631	0.0376682038356617	0.205358815977401	-0.030818032	-0.574719898	0.0177117362076007	0.1876470797698	0.11145159056119	0.911258251493912	-0.293768815950494	0.329192288365695	0.0862477518839505	-1.43051475317632	1.60301025694422
17735_130_GABARAP_GBRAP	IDO1_P14902_OID31050_v1_Neurology_II	50	Inverse variance weighted	0.326189922072094	0.0794660707977739	1.38567851481817	1.18582225888126	1.6192181686994	4.04717807696619e-05	52	Inverse variance weighted	0.0530429941245348	0.0223454989971234	1.0544749803734	1.00928869068275	1.10168427972903	0.0176076874613194	5	Inverse variance weighted	-0.574719898	0.1589225712877	0.562862505554298	0.327362381899578	0.967778271652631	0.0376682038356617	0.326189922072094	0.0530429941245348	-0.574719898	-0.0304848641728672	0.356674786244961	-0.191822117688243	0.847881545270487	-0.341973103896758	0.281003375551024	-0.0934574065906595	-1.04838647903161	0.861471665850292
17735_130_GABARAP_GBRAP	IDO1_P14902_OID31474_v1_Oncology_II	49	Inverse variance weighted	0.350223491795823	0.0754986286506112	1.41938473399093	1.22414933166252	1.64575756484743	3.50427793417708e-06	50	Inverse variance weighted	0.0540166762871011	0.0249119409247952	1.0555022038661	1.00520276	1.10831858712292	0.0301355181151842	5	Inverse variance weighted	-0.574719898	0.158923848418281	0.562862505554298	0.327362381899578	0.967778271652631	0.0376682038356617	0.350223491795823	0.0540166762871011	-0.574719898	-0.0310444586860218	0.381267950481845	-0.195341724951902	0.845125434400371	-0.342535201585853	0.28044628421381	-0.0886418513128194	-0.978047474284073	0.800763771658434
17735_130_GABARAP_GBRAP	IGFBPL1_Q8WX77_OID20155_v1_Cardiometabolic	57	Inverse variance weighted	0.20379510948218	0.052156885327767	1.22604692233086	1.1069047583855	1.3580130037109	9.33146491404125e-05	69	Inverse variance weighted	0.0349203196988189	0.0096972894673139	1.03553719359678	1.01604092854194	1.05540756203703	0.000316947755242809	5	Inverse variance weighted	-0.574719898	0.158918512032133	0.562862505554298	0.327362381899578	0.967778271652631	0.0376682038356617	0.20379510948218	0.0349203196988189	-0.574719898	-0.0200694025754326	0.223864512057613	-0.126287380361166	0.899504445293211	-0.331549686158414	0.291410881007549	-0.0984783326078169	-1.62687753892055	1.42992087370492
17735_130_GABARAP_GBRAP	IKZF2_Q9UKS7_OID21213_v1_Oncology	11	Inverse variance weighted	0.520200387174953	0.200986943848264	1.68236474024098	1.13458390164018	2.4946159690037	0.00964706130576697	18	Inverse variance weighted	0.165485759114196	0.0410677566233065	1.17996615883649	1.08870939794666	1.27887215690918	5.58768964540025e-05	5	Inverse variance weighted	-0.574719898	0.159063402963487	0.562862505554298	0.327362381899578	0.967778271652631	0.0376682038356617	0.520200387174953	0.165485759114196	-0.574719898	-0.0951079585985633	0.615308345773516	-0.597924832655536	0.549890089475617	-0.406872228406998	0.216656311209872	-0.182829465227939	-0.78214518565931	0.416486255203432
17735_130_GABARAP_GBRAP	IL12RB1_P42701_OID20486_v1_Inflammation	76	Inverse variance weighted	0.11459649475993	0.0504869604862603	1.12142084707864	1.01576502947441	1.23806656044587	0.0232182876381795	80	Inverse variance weighted	-0.023882748	0.0105782032757059	0.976400188187169	0.956364630351904	0.99685548506864	0.0239623747559496	5	Inverse variance weighted	-0.574719898	0.158918352054774	0.562862505554298	0.327362381899578	0.967778271652631	0.0376682038356617	0.11459649475993	-0.023882748	-0.574719898	0.0137258904945197	0.10087060426541	0.0863707074547866	0.931171731957684	-0.297754079532838	0.325205860521878	0.119775831915926	-2.59828261027187	2.83783427410373
17735_130_GABARAP_GBRAP	IL17C_Q9P0M4_OID20477_v1_Inflammation	16	Inverse variance weighted	-0.341832547	0.172012264356382	0.710467164886212	0.507135737324294	0.995322465430346	0.0468939433716627	16	Inverse variance weighted	-0.084631663	0.0346651890653333	0.918850669125812	0.858494132564478	0.983450579482605	0.014630357780383	5	Inverse variance weighted	-0.574719898	0.158945228982293	0.562862505554298	0.327362381899578	0.967778271652631	0.0376682038356617	-0.341832547	-0.084631663	-0.574719898	0.0486395007269304	-0.39047204772693	0.306014222876415	0.759593816642776	-0.262893148078365	0.360172149532226	-0.142290431832199	0.769069974130828	-1.05365083779522
17735_130_GABARAP_GBRAP	IL18RAP_O95256_OID20900_v1_Neurology	18	Inverse variance weighted	0.323419815522849	0.16309142728505	1.38184534927876	1.00376769804046	1.90232916744683	0.0473609130035061	21	Inverse variance weighted	0.0603329491489843	0.0282193218423965	1.06219014298144	1.00503571514558	1.12259483204884	0.0325166309232358	5	Inverse variance weighted	-0.574719898	0.15892727106382	0.562862505554298	0.327362381899578	0.967778271652631	0.0376682038356617	0.323419815522849	0.0603329491489843	-0.574719898	-0.0346745463809434	0.358094361903792	-0.218178706202155	0.827289875431768	-0.34617199766603	0.276822904904143	-0.107212188977622	-1.07034875740808	0.85592437945283
17735_130_GABARAP_GBRAP	IL19_Q9UHD0_OID20158_v1_Cardiometabolic	64	Inverse variance weighted	0.143493928414926	0.0603015653447426	1.15429980235638	1.0256256948376	1.29911725147541	0.0173311874882203	71	Inverse variance weighted	0.0439097391534581	0.0112253556188723	1.04488803815309	1.02214978544214	1.06813211510204	9.16650951180817e-05	5	Inverse variance weighted	-0.574719898	0.158918915637456	0.562862505554298	0.327362381899578	0.967778271652631	0.0376682038356617	0.143493928414926	0.0439097391534581	-0.574719898	-0.025235800807482	0.168729729222408	-0.158796709040306	0.873829041717483	-0.336716875456895	0.286245273841931	-0.175866680118412	-2.34655834693749	1.99482498670066
17735_130_GABARAP_GBRAP	IL1A_P01583_OID20488_v1_Inflammation	15	Inverse variance weighted	-0.886794968	0.298915354465466	0.411974029041184	0.229312617909545	0.740136335068031	0.00301005389667894	14	Inverse variance weighted	-0.152321476	0.0330285531799841	0.858712181351917	0.804883735591656	0.916140527874037	3.991740780044e-06	5	Inverse variance weighted	-0.574719898	0.15899776518138	0.562862505554298	0.327362381899578	0.967778271652631	0.0376682038356617	-0.886794968	-0.152321476	-0.574719898	0.0875421831499295	-0.974337151149929	0.550587507000893	0.581916474866003	-0.224093436605576	0.399177802905435	-0.0987175010108193	0.252700392640902	-0.45013539466254
17735_130_GABARAP_GBRAP	IL1RL1_Q01638_OID20250_v1_Cardiometabolic	143	Inverse variance weighted	0.180808228656763	0.0355748191445755	1.19818537963971	1.11748607115088	1.28471239243618	3.72542856926631e-07	132	Inverse variance weighted	0.0139002925207788	0.00698048626499426	1.01399735077817	1.00021856332287	1.02796595173094	0.0464471249914204	5	Inverse variance weighted	-0.574719898	0.158918180865339	0.562862505554298	0.327362381899578	0.967778271652631	0.0376682038356617	0.180808228656763	0.0139002925207788	-0.574719898	-0.00798877469971216	0.188797003356475	-0.0502697341248925	0.95990744193435	-0.319468409195776	0.303490859796352	-0.0441836898633504	-1.76689087421037	1.67852349448367
17735_130_GABARAP_GBRAP	IL6R_P08887_OID20385_v1_Cardiometabolic	115	Inverse variance weighted	-0.060710836	0.0287881314333764	0.941095331205999	0.889464596950464	0.995723073694246	0.034954576534211	115	Inverse variance weighted	-0.01533104	0.00656913029293875	0.98478588238517	0.972187555207341	0.997547468027715	0.0196061692890926	5	Inverse variance weighted	-0.574719898	0.158918183155353	0.562862505554298	0.327362381899578	0.967778271652631	0.0376682038356617	-0.060710836	-0.01533104	-0.574719898	0.00881105374503392	-0.0695218897450339	0.0554439622331984	0.955784772881565	-0.302668585239459	0.320290692729526	-0.145131484353698	4.98541290453419	-5.27567587324158
17735_130_GABARAP_GBRAP	IQGAP2_Q13576_OID21361_v1_Oncology	5	Inverse variance weighted	0.713798804136252	0.263370285175243	2.04173268783014	1.21846643213949	3.42124514766844	0.00672329046986815	5	Inverse variance weighted	0.112980756156109	0.0441508690134524	1.11961038713377	1.02679782613824	1.22081230313109	0.0104982753640657	5	Inverse variance weighted	-0.574719898	0.158996417945521	0.562862505554298	0.327362381899578	0.967778271652631	0.0376682038356617	0.713798804136252	0.112980756156109	-0.574719898	-0.0649322886540018	0.778731092790254	-0.408388374361052	0.68298856716964	-0.376565267827224	0.24670069051922	-0.0909672141193548	-0.527550992864012	0.345616564625302
17735_130_GABARAP_GBRAP	ITGA5_P08648_OID21139_v1_Neurology	47	Inverse variance weighted	0.439370187150028	0.121267239155322	1.55172961143994	1.22346426759867	1.9680711981442	0.000291029600474855	50	Inverse variance weighted	0.0868955435854655	0.0219806412511293	1.09078273451374	1.04478746999061	1.13880287435297	7.70883998782343e-05	5	Inverse variance weighted	-0.574719898	0.158929628987466	0.562862505554298	0.327362381899578	0.967778271652631	0.0376682038356617	0.439370187150028	0.0868955435854655	-0.574719898	-0.0499405979460933	0.489310785096121	-0.314230884853019	0.753345687094653	-0.361442670761526	0.26156147486934	-0.113664056885681	-0.822638133702293	0.59531001993093
17735_130_GABARAP_GBRAP	KIAA0319_Q5VV43_OID31094_v1_Neurology_II	51	Inverse variance weighted	0.263690454255655	0.0838204814088052	1.30172519043673	1.10451056659922	1.53415324638755	0.00165579297365386	45	Inverse variance weighted	0.0302919980030765	0.0144039885336636	1.03075546855371	1.002062304	1.06027023629054	0.0354632806649904	5	Inverse variance weighted	-0.574719898	0.158918750229777	0.562862505554298	0.327362381899578	0.967778271652631	0.0376682038356617	0.263690454255655	0.0302919980030765	-0.574719898	-0.0174094140025443	0.281099868258199	-0.109549149973634	0.912766940271133	-0.328890164452908	0.294071336447819	-0.0660221624316572	-1.24725851522118	1.11521419035787
17735_130_GABARAP_GBRAP	KIR2DL2_P43627_OID31431_v1_Oncology_II	225	Inverse variance weighted	-0.148098311	0.0327830052427805	0.862346332941708	0.808679182671626	0.919575047648996	6.2564256174765e-06	255	Inverse variance weighted	-0.021283169	0.00447421447798392	0.978941718967691	0.97039446055003	0.987564261848968	1.96636674457571e-06	5	Inverse variance weighted	-0.574719898	0.158918179773307	0.562862505554298	0.327362381899578	0.967778271652631	0.0376682038356617	-0.148098311	-0.021283169	-0.574719898	0.0122318607167968	-0.160330171716797	0.0769695495773061	0.938647769001026	-0.299247771638884	0.323711493072478	-0.0825928441330891	2.02060219065485	-2.18578787892103
17735_130_GABARAP_GBRAP	KIR2DL3_P43628_OID21196_v1_Oncology	204	Inverse variance weighted	-0.194269077	0.0360917792632067	0.823436306275927	0.767199072117989	0.883795842741926	7.34009895519081e-08	233	Inverse variance weighted	-0.023238486	0.00445145256529467	0.977029448614723	0.968542095403085	0.985591176667559	1.78510552615522e-07	5	Inverse variance weighted	-0.574719898	0.158918184911117	0.562862505554298	0.327362381899578	0.967778271652631	0.0376682038356617	-0.194269077	-0.023238486	-0.574719898	0.0133556203035944	-0.207624697303594	0.0840408560610243	0.933023948209862	-0.298124022122195	0.324835262729384	-0.0687480504351932	1.53459329053277	-1.67208939140316
17735_130_GABARAP_GBRAP	LRRC37A2_A6NM11_OID31440_v1_Oncology_II	193	Inverse variance weighted	-0.042370251	0.0190550296883837	0.958514824050428	0.923376601329958	0.994990198583252	0.026177182570658	189	Inverse variance weighted	0.0194517623603054	0.00458550403928648	1.01964218054223	1.01051911538667	1.02884760962002	2.2152501654878e-05	5	Inverse variance weighted	-0.574719898	0.158918176274845	0.562862505554298	0.327362381899578	0.967778271652631	0.0376682038356617	-0.042370251	0.0194517623603054	-0.574719898	-0.011179314879635	-0.031190936120365	-0.0703463577401028	0.943917985730333	-0.322658940378331	0.300300310619061	0.263848209906403	7.61522371860225	-7.08752729878945
17735_130_GABARAP_GBRAP	LTB_Q06643_OID31383_v1_Oncology_II	64	Inverse variance weighted	-0.243314017	0.0916415717701849	0.784025278013627	0.655123509201252	0.938289693364541	0.00792939307323244	77	Inverse variance weighted	-0.049782441	0.0133402858228017	0.951436395976691	0.926881641398252	0.976641649977577	0.000190163850744225	5	Inverse variance weighted	-0.574719898	0.158919538884651	0.562862505554298	0.327362381899578	0.967778271652631	0.0376682038356617	-0.243314017	-0.049782441	-0.574719898	0.028610959413711	-0.271924976413711	0.180034246352035	0.857125682738358	-0.282871336800204	0.340093255627626	-0.117588619704187	1.16257723368319	-1.39775447309156
17735_130_GABARAP_GBRAP	LY96_Q9Y6Y9_OID20945_v1_Neurology	46	Inverse variance weighted	0.307939428512109	0.141601901390163	1.36061857174977	1.03086649079702	1.7958512710594	0.0296537839495092	46	Inverse variance weighted	0.102217237442779	0.0240394866952035	1.10762406301328	1.05664610867604	1.16106145178848	2.11817118292815e-05	5	Inverse variance weighted	-0.574719898	0.158937147551286	0.562862505554298	0.327362381899578	0.967778271652631	0.0376682038356617	0.307939428512109	0.102217237442779	-0.574719898	-0.0587462802769557	0.366685708789065	-0.369619570893579	0.711665966790951	-0.370263089477476	0.252770528923565	-0.190772193612244	-1.20238935061515	0.820844963390665
17735_130_GABARAP_GBRAP	MAMDC2_Q7Z304_OID30309_v1_Cardiometabolic_II	60	Inverse variance weighted	0.192761626069852	0.0842310587113583	1.21259370833737	1.02805508578941	1.43025750450942	0.0221092155349192	57	Inverse variance weighted	-0.052774372	0.0177472950892092	0.948594017685501	0.916164751833832	0.982171174548664	0.00294273617044512	5	Inverse variance weighted	-0.574719898	0.158920911205983	0.562862505554298	0.327362381899578	0.967778271652631	0.0376682038356617	0.192761626069852	-0.052774372	-0.574719898	0.0303304816928541	0.162431144376998	0.190852679252145	0.848641015088224	-0.281154504270872	0.341815467656581	0.157347093979499	-1.45856055483257	1.77325474279157
17735_130_GABARAP_GBRAP	MAN1A2_O60476_OID30262_v1_Cardiometabolic_II	107	Inverse variance weighted	0.218610250097998	0.0650667396804487	1.24434619835519	1.09535601723954	1.41360200427182	0.000780031758373433	115	Inverse variance weighted	0.0260930764093126	0.0132248976783241	1.0264364810495	1.00017229180033	1.05339035910787	0.0484925188453834	5	Inverse variance weighted	-0.574719898	0.158918525897963	0.562862505554298	0.327362381899578	0.967778271652631	0.0376682038356617	0.218610250097998	0.0260930764093126	-0.574719898	-0.0149962102124663	0.233606460310464	-0.0943641411706459	0.924819899862275	-0.326476520972474	0.296484100547542	-0.0685979280740216	-1.49341817607419	1.35622231992614
17735_130_GABARAP_GBRAP	MBL2_P11226_OID30759_v1_Inflammation_II	127	Inverse variance weighted	-0.077549822	0.0299676670367162	0.925380918582929	0.872592642735918	0.981362668601534	0.00965957830955312	132	Inverse variance weighted	-0.022616458	0.00564450675864355	0.977637377179659	0.966881155846592	0.988513257786945	6.15447215707048e-05	5	Inverse variance weighted	-0.574719898	0.158918202517297	0.562862505554298	0.327362381899578	0.967778271652631	0.0376682038356617	-0.077549822	-0.022616458	-0.574719898	0.0129981284348813	-0.0905479504348813	0.0817913129458316	0.934812664193906	-0.298481548499021	0.324477805368784	-0.167610035712026	3.84890049778607	-4.18412056921012
17735_130_GABARAP_GBRAP	MEPE_Q9NQ76_OID20753_v1_Inflammation	50	Inverse variance weighted	-0.267032689	0.112985961505657	0.765648042896396	0.613555120188648	0.955442968858019	0.0181073917528045	50	Inverse variance weighted	0.052696925896412	0.0244698917675302	1.05411012322172	1.00474717031137	1.10589826447002	0.0312761511095065	5	Inverse variance weighted	-0.574719898	0.158923382716525	0.562862505554298	0.327362381899578	0.967778271652631	0.0376682038356617	-0.267032689	0.052696925896412	-0.574719898	-0.0302859718760995	-0.236746717123901	-0.190569640278305	0.848862777784802	-0.341775802000488	0.281203858248289	0.113416720587716	1.2799024841505	-1.05306904297507
17735_130_GABARAP_GBRAP	MICB_MICA_Q29980_Q29983_OID20593_v1_Inflammation	305	Inverse variance weighted	-0.133120502	0.0179938898346428	0.875359602964697	0.845025456274036	0.90678266413553	1.38152247865929e-13	323	Inverse variance weighted	-0.01401122	0.0028925357317	0.986086480630346	0.980511808856188	0.991692847041028	1.27300434193587e-06	5	Inverse variance weighted	-0.574719898	0.158918156411051	0.562862505554298	0.327362381899578	0.967778271652631	0.0376682038356617	-0.133120502	-0.01401122	-0.574719898	0.00805252692925556	-0.141173028929256	0.0506709057738326	0.959587760685503	-0.303427059636404	0.319532113494916	-0.0604905090371096	2.27934131165164	-2.40032232972586
17735_130_GABARAP_GBRAP	MILR1_Q7Z6M3_OID20482_v1_Inflammation	98	Inverse variance weighted	0.113306071403094	0.0499131296518193	1.119974673	1.01559671599887	1.23508007436509	0.0232036118915732	111	Inverse variance weighted	-0.016565249	0.00836088217393244	0.98357120054954	0.967584443516802	0.999822096182414	0.0475598810239873	5	Inverse variance weighted	-0.574719898	0.158918211595929	0.562862505554298	0.327362381899578	0.967778271652631	0.0376682038356617	0.113306071403094	-0.016565249	-0.574719898	0.0095203782156246	0.103785693187469	0.0599074084714182	0.952229379388019	-0.301959316512397	0.321000072943646	0.0840235487624949	-2.66498796377959	2.83303506130458
17735_130_GABARAP_GBRAP	NHLRC3_Q5JS37_OID30614_v1_Inflammation_II	61	Inverse variance weighted	0.345460948902945	0.110210130139645	1.41264092490065	1.13820116852493	1.75325279738583	0.00172108415070592	72	Inverse variance weighted	0.0703369342167015	0.014770732031591	1.07286960684308	1.04225465017135	1.10438384045433	1.91766787317862e-06	5	Inverse variance weighted	-0.574719898	0.158921547204828	0.562862505554298	0.327362381899578	0.967778271652631	0.0376682038356617	0.345460948902945	0.0703369342167015	-0.574719898	-0.0404240356586554	0.3858849845616	-0.25436472504609	0.799213800231824	-0.351910268180119	0.271062196862808	-0.117014776306923	-1.01866873606888	0.784639183455033
17735_130_GABARAP_GBRAP	NOS3_P29474_OID20834_v1_Neurology	15	Inverse variance weighted	0.485379394614804	0.245148014563115	1.62479132900297	1.0049012581339	2.62707091013658	0.0477097967580742	17	Inverse variance weighted	0.154214244043975	0.0599761340109009	1.16674082727646	1.03734132470478	1.31228181661534	0.0101329174086168	5	Inverse variance weighted	-0.574719898	0.159187078675836	0.562862505554298	0.327362381899578	0.967778271652631	0.0376682038356617	0.485379394614804	0.154214244043975	-0.574719898	-0.0886299946071004	0.574009389221904	-0.556766261083187	0.577687138282662	-0.400636668811739	0.223376679597539	-0.182599417260877	-0.825409305085321	0.460210470563568
17735_130_GABARAP_GBRAP	NPTX1_Q15818_OID21074_v1_Neurology	171	Inverse variance weighted	-0.157720252	0.0340592996902587	0.854088678054874	0.798934367810284	0.913050557558118	3.64335819417423e-06	167	Inverse variance weighted	-0.018390592	0.00676877517901191	0.981777482706228	0.968838457343017	0.994889311260808	0.00658816019561817	5	Inverse variance weighted	-0.574719898	0.158918199997	0.562862505554298	0.327362381899578	0.967778271652631	0.0376682038356617	-0.157720252	-0.018390592	-0.574719898	0.0105694391583996	-0.1682896911584	0.0665086765304362	0.946972850133974	-0.30091023283572	0.322049111152519	-0.0670138363613546	1.90787314260517	-2.04190081532788
