# Supplementary material for: ANGPT1–GABARAP axis modulates NLRP3 inflammasome–mediated pyroptosis in Crohn’s disease
Source: Front Immunol. 2026 Jun 10;17:1867825. doi: 10.3389/fimmu.2026.1867825 (PMC13290549; doi:10.3389/fimmu.2026.1867825)
Supplement: Supplementary file 3 [file DataSheet1.zip › MR/pyroptosis_pqtl.txt]

id2	id
ABL1	3341_33_ABL1_ABL1
ACE2	2805_6_ACE2_ACE2
ADIPOQ	3554_24_ADIPOQ_Adiponectin
AGER	4125_52_AGER_sRAGE
AHSA1	11633_89_AHSA1_AHSA1
AKT1	15627_83_AKT1_PKB
ALK	8249_124_ALK_ALK
ALPL	16926_44_ALPL_Alkaline_phosphatase__liver
AMIGO2	14134_49_AMIGO2_AMGO2
ANXA1	4960_72_ANXA1_annexin_I
ANXA2	4961_17_ANXA2_annexin_II
ANXA2	13700_10_ANXA2_annexin_II
ANXA3	17163_117_ANXA3_Annexin_III
APAF1	13583_19_APAF1_Apaf_1
APOA1	2750_3_APOA1_Apo_A_I
APOC3	6461_54_APOC3_Apo_C_III
APOE	2418_55_APOE_Apo_E
APOL1	11510_31_APOL1_Apo_L1
APOL1	9506_10_APOL1_Apo_L1
APP	3171_57_APP_amyloid_precursor_protein
ATF6	11277_23_ATF6_ATF6A
ATG3	18156_7_ATG3_ATG3
ATG5	12597_68_ATG5_Autophagy_protein_5
ATG7	12627_97_ATG7_ATG7
AXL	10574_10_AXL_AXL
AZGP1	9312_8_AZGP1_AZGP1
BCL2	3412_7_BCL2_Bcl_2
BCL6	13111_79_BCL6_BCL6
BECN1	13032_1_BECN1_BECN1
BGLAP	11067_13_BGLAP_Osteocalcin
BIRC2	10046_55_BIRC2_cIAP_1
BIRC3	4973_18_BIRC3_cIAP_2
BNIP3	7045_4_BNIP3_BNIP3
BRD4	10043_31_BRD4_BRD4
BSG	3585_54_BSG_BASI
BST2	8832_55_BST2_BST_2
BTK	19202_10_BTK_BTK
BTN3A1	7081_2_BTN3A1_BT3A1
CA1	4969_2_CA1_Carbonic_anhydrase_I
CA9	3798_71_CA9_Carbonic_anhydrase_9
CAMP	15481_45_CAMP_LL_37
CAMP	9384_17_CAMP_Cathelicidin_peptide
CASP10	5340_24_CASP10_Caspase_10
CASP3	3593_72_CASP3_Caspase_3
CASP8	18158_45_CASP8_Caspase_8
CBFB	10048_7_CBFB_PEBB
CBL	12016_60_CBL_CBL
CCL5	5480_49_CCL5_RANTES
CD14	8969_49_CD14_CD14
CD14	16914_104_CD14_sCD14
CD274	5060_62_CD274_B7_H1
CD55	5069_9_CD55_DAF
CDC37	3879_50_CDC37_CDC37
CDKN1B	3719_2_CDKN1B_p27Kip1
CEBPB	15675_3_CEBPB_CEBPB
CFH	4159_130_CFH_Factor_H
CHI3L1	11104_13_CHI3L1_YKL_40
CHMP2A	17728_61_CHMP2A_CHM2A
CHMP2B	17350_13_CHMP2B_CHM2B
CLEC3B	5701_81_CLEC3B_Tetranectin
CLEC7A	3603_60_CLEC7A_CLC7A
CMA1	3423_59_CMA1_Chymase
COL1A1	13484_69_COL1A1_CO1A1
COL1A1	11140_56_COL1A1_CO1A1
COL2A1	15569_15_COL2A1_Collagen_II
COL2A1	18875_125_COL2A1_Chondrocalcin
CRKL	9877_28_CRKL_CRKL
CRLF1	14747_9_CRLF1_CRLF1
CRTAC1	5632_6_CRTAC1_CRAC1
CTNNB1	8424_269_CTNNB1_b_Catenin
CTNNB1	9842_2_CTNNB1_b_Catenin
CTSG	2431_17_CTSG_Cathepsin_G
CTSV	3364_76_CTSV_Cathepsin_V
CUL4B	13743_56_CUL4B_CUL4B
CXCL8	3447_64_CXCL8_IL_8
CYCS	2942_50_CYCS_Cytochrome_c
DHX8	11601_26_DHX8_DHX8
DHX9	10527_22_DHX9_DHX9
DKK1	3535_84_DKK1_DKK1
DKK3	3607_71_DKK3_DKK3
DPEP1	8794_13_DPEP1_DPEP1
DTX3L	11643_73_DTX3L_DTX3L
EEF2K	12332_7_EEF2K_EF2K
EGFR	2677_1_EGFR_ERBB1
EGFR	19567_1_EGFR_EGFRvIII
ELANE	13671_40_ELANE_Elastase
ELAVL1	11592_1_ELAVL1_ELAV1
EPHA2	4834_61_EPHA2_Epithelial_cell_kinase
ERP44	6064_4_ERP44_TXNDC4
EZR	9753_17_EZR_Ezrin
FADD	16593_3_FADD_FADD
FASN	8403_18_FASN_Fatty_acid_synthase
FGF5	3065_65_FGF5_FGF_5
FLNA	11171_25_FLNA_filamin_A
FLT1	8231_122_FLT1_VEGF_sR1
FLT1	16315_105_FLT1_VEGF_sR1
FMR1	7713_102_FMR1_FMR1
FNDC4	13451_2_FNDC4_FNDC4
FOXO3	11540_37_FOXO3_FOXO3A
FSTL1	13112_179_FSTL1_FSTL1
GABARAP	17735_130_GABARAP_GBRAP
GABARAPL1	12661_44_GABARAPL1_GBRL1
GAPDH	3848_14_GAPDH_GAPDH__liver
GBP1	15326_64_GBP1_GBP1
GJA1	9937_7_GJA1_CXA1
GSTO1	12436_84_GSTO1_GST_omega_1
GSTP1	4911_49_GSTP1_Glutathione_S_transferase_Pi
GZMA	3440_7_GZMA_granzyme_A
GZMB	4133_54_GZMB_Granzyme_B
HDAC2	18897_31_HDAC2_HDAC2
HMGB1	2524_56_HMGB1_HMG_1
HMGB3	12775_6_HMGB3_HMGB3
HNRNPA2B1	5351_52_HNRNPA2B1_hnRNP_A2_B1
HNRNPC	11429_80_HNRNPC_hnRNP_C1_C2
HP	7905_30_HP_HPT
HP	3054_3_HP_Haptoglobin__Mixed_Type
HSF1	11616_9_HSF1_HSF1
HSP90AB1	5467_15_HSP90AB1_HSP_90b
HSP90B1	6393_63_HSP90B1_Endoplasmin
HTRA1	15594_47_HTRA1_HTRA1
ICAM1	4342_10_ICAM1_sICAM_1
IFI16	13940_19_IFI16_IP16
IFI16	12893_159_IFI16_IP16
IFNB1	14127_240_IFNB1_IFN_b
IFNG	15346_31_IFNG_IFN_g
IL13	3072_4_IL13_IL_13
IL17A	9170_24_IL17A_IL_17
IL18	5661_15_IL18_IL_18
IL18BP	3073_51_IL18BP_IL_18_BPa
IL18R1	14079_14_IL18R1_IL_18_Ra
IL1A	4851_25_IL1A_IL_1a
IL1B	3037_62_IL1B_IL_1b
IL1RN	5353_89_IL1RN_IL_1Ra
IL32	9051_13_IL32_IL32
IL36B	14149_9_IL36B_IL_1F8
IL36G	9117_4_IL36G_IL_1F9
IL37	2723_9_IL37_IL_1F7
IL6	4673_13_IL6_IL_6
IRF1	17462_19_IRF1_IRF1
IRF2	12801_33_IRF2_IRF2
IRF3	17151_84_IRF3_IRF_3
IRF9	12439_67_IRF9_ISGF3
ITCH	12551_3_ITCH_ITCH
JUN	10356_21_JUN_c_Jun
KIF23	5228_25_KIF23_KIF23
KL	15384_15_KL_KLOTHO
KLF4	17850_42_KLF4_KLF4
LCN2	2836_68_LCN2_Lipocalin_2
LDLR	13129_40_LDLR_LDLR
LETMD1	5751_14_LETMD1_HCCR_1
MAP2K6	17175_5_MAP2K6_MP2K6
MAPK11	5004_69_MAPK11_MK11
MAPK14	5007_1_MAPK14_MAPK14
MAPT	5854_60_MAPT_tau
MCL1	10396_6_MCL1_Mcl_1
MDH1	3853_56_MDH1_MDHC
MDM2	13228_75_MDM2_MDM2
MMP9	2579_17_MMP9_MMP_9
MST1	4407_10_MST1_MSP
MUC1	9176_3_MUC1_MUC1
MUC1	10623_19_MUC1_MUC1
NCR1	8360_169_NCR1_NKp46
NEK7	12703_6_NEK7_NEK7
NFKB1	9869_28_NFKB1_NF_kappa_B_p105
NLRP1	11661_11_NLRP1_NALP1
NR1H2	9016_12_NR1H2_NR1H2
NR4A1	8089_173_NR4A1_NR4A1
OSM	14063_17_OSM_OSM
OSM	2693_20_OSM_OSM
P4HA1	11645_9_P4HA1_P4HA1
PARP1	8893_29_PARP1_PARP
PCSK9	5231_79_PCSK9_PCSK9
PDCD6IP	18174_79_PDCD6IP_PDC6I
PDIA3	4719_58_PDIA3_Protein_disulfide_isomerase_A3
PECAM1	2695_25_PECAM1_PECAM_1
PFKFB3	12456_5_PFKFB3_F263
PGF	3078_1_PGF_PlGF
PLA2R1	10916_44_PLA2R1_PLA2R
PLAUR	2652_15_PLAUR_suPAR
PPIC	18819_21_PPIC_PPIC
PPM1D	11315_148_PPM1D_PPM1D
PRDM1	14197_2_PRDM1_PRDM1
PRDX6	5018_68_PRDX6_Peroxiredoxin_6
PRG2	7258_5_PRG2_EMBP
PRIM1	13591_31_PRIM1_PRI1
PRTN3	13720_95_PRTN3_Proteinase_3
PTEN	3831_21_PTEN_pTEN
PTGS2	3761_4_PTGS2_COX_2
PTPN11	3397_7_PTPN11_SHP_2
PTX3	6447_73_PTX3_PTX3
RAB5A	17205_21_RAB5A_RAB5A
RBBP4	15331_47_RBBP4_RBBP4
RCN1	9322_15_RCN1_RCN1
RPS19	19166_15_RPS19_RS19
RRBP1	9913_4_RRBP1_RRBP1
RSPO3	8427_118_RSPO3_RSPO3
RSPO3	13094_75_RSPO3_RSPO3
S100A12	5852_6_S100A12_S100A12
S100A4	14116_129_S100A4_S100A4
S100A9	5339_49_S100A9_calgranulin_B
SERPINB1	10737_96_SERPINB1_Serpin_B1
SERPINC1	3344_60_SERPINC1_Antithrombin_III
SERPINH1	10800_15_SERPINH1_Collagen_binding_protein
SIGLEC14	8248_222_SIGLEC14_SIG14
SIGLEC15	10847_1_SIGLEC15_SIG15
SIRT3	17495_141_SIRT3_SIR3
SLC6A14	13053_6_SLC6A14_S6A14
SMAD2	10364_6_SMAD2_SMAD2
SMURF2	13985_12_SMURF2_SMUF2
SNAP25	13105_7_SNAP25_SNP25
SPP1	13113_7_SPP1_Osteopontin
SPTAN1	5031_10_SPTAN1_SPTA2
SQSTM1	15448_47_SQSTM1_SQSTM
SRP14	17510_7_SRP14_SRP14
SSR1	8106_15_SSR1_SSRA
STAT1	10370_21_STAT1_STAT1
STAT3	10346_5_STAT3_STAT3
STAT6	10372_18_STAT6_STAT6
SUGT1	17818_22_SUGT1_SUGT1
TAC1	9337_43_TAC1_TKN1
TLR2	3835_11_TLR2_TLR2
TLR3	16918_198_TLR3_TLR3
TLR4	11101_18_TLR4_TLR4
TNF	5936_53_TNF_TNF_a
TNFRSF11B	8304_50_TNFRSF11B_OPG
TNFRSF21	5404_53_TNFRSF21_DR6
TNFSF10	8833_20_TNFSF10_TRAIL
TNFSF13B	3059_50_TNFSF13B_BAFF
TP53	6168_11_TP53_p53_R175H
TP53	6123_69_TP53_p53
TREM1	9266_1_TREM1_sTREM_1
TREM2	16300_4_TREM2_TREM2
TSLP	3010_53_TSLP_TSLP
TXN	8813_160_TXN_Thioredoxin
TXNIP	11682_7_TXNIP_TXNIP
UBE2D2	18842_24_UBE2D2_UB2D2
UBE2D3	19280_29_UBE2D3_UB2D3
USP25	9215_117_USP25_UBP25
USP8	13450_49_USP8_UBP8
UTS2	6020_52_UTS2_Urotensin_II
VCAM1	2967_8_VCAM1_VCAM_1
VDR	10023_32_VDR_VDR
VEGFA	4867_15_VEGFA_VEGF121
VEGFA	2597_8_VEGFA_VEGF
VEGFA	19437_61_VEGFA_L_VEGF165
VIM	15540_6_VIM_Vimentin
VPS28	17155_1_VPS28_VPS28_protein_homolog
VPS4A	11476_43_VPS4A_VPS4A
VPS4B	12668_7_VPS4B_VPS4B
VTN	13125_45_VTN_Vitronectin
XPNPEP1	3481_87_XPNPEP1_XPNPEP1
XRCC1	12535_2_XRCC1_XRCC1
YWHAE	14157_21_YWHAE_14_3_3E
ZNF329	12803_9_ZNF329_ZN329
