# Supplementary material for: ANGPT1–GABARAP axis modulates NLRP3 inflammasome–mediated pyroptosis in Crohn’s disease
Source: Front Immunol. 2026 Jun 10;17:1867825. doi: 10.3389/fimmu.2026.1867825 (PMC13290549; doi:10.3389/fimmu.2026.1867825)
Supplement: Supplementary file 3 [file DataSheet1.zip › MR/ukb_bd_pyr_result.txt]

id	id2	nsnp	method	b	se	or	or_lci95	or_uci95	pvalue
ACP5_P13686_OID20314_v1_Cardiometabolic	17735_130_GABARAP_GBRAP	69	Inverse variance weighted	0.0243838530180527	0.012143407188342	1.02468357029124	1.0005829447752	1.04936469755707	0.0446442421565045
ADAMTSL2_Q86TH1_OID30370_v1_Cardiometabolic_II	17735_130_GABARAP_GBRAP	22	Inverse variance weighted	0.0918785752709241	0.0328001999995125	1.09623170436138	1.02797431701443	1.16902137510328	0.00509194246423517
AGER_Q15109_OID20756_v1_Inflammation	17735_130_GABARAP_GBRAP	120	Inverse variance weighted	0.0529710608237276	0.0140056619519209	1.05439913123551	1.0258483854856	1.08374448279114	0.00015549985204569
AMBP_P02760_OID21413_v1_Oncology	17735_130_GABARAP_GBRAP	71	Inverse variance weighted	0.0586004306516592	0.0196241368676765	1.06035147213659	1.02034124206545	1.10193060724102	0.00282522769899127
AMY2A_P04746_OID20333_v1_Cardiometabolic	17735_130_GABARAP_GBRAP	103	Inverse variance weighted	0.0165807798313653	0.00845462164275703	1.01671900385858	1.00000972145881	1.03370748366246	0.0498615468818466
AMY2B_P19961_OID20340_v1_Cardiometabolic	17735_130_GABARAP_GBRAP	102	Inverse variance weighted	0.0170817456748803	0.0080319325208816	1.01722847295462	1.00134005500633	1.03336899489459	0.0334425872945749
ANGPT1_Q15389_OID20740_v1_Inflammation	17735_130_GABARAP_GBRAP	62	Inverse variance weighted	0.0652319977931189	0.0263212990050259	1.06740663164381	1.01373573186901	1.12391906633949	0.0132011187191586
ANGPTL2_Q9UKU9_OID20726_v1_Inflammation	17735_130_GABARAP_GBRAP	50	Inverse variance weighted	0.0481987197892775	0.0196197436413076	1.04937916701303	1.0097916498061	1.09051865934167	0.0140241697889227
ARF6_P62330_OID31523_v1_Oncology_II	17735_130_GABARAP_GBRAP	6	Inverse variance weighted	0.415580642311172	0.140780659255951	1.51525030374995	1.14987190609797	1.99672978428146	0.00315750994484052
B2M_P61769_OID30725_v1_Inflammation_II	17735_130_GABARAP_GBRAP	115	Inverse variance weighted	-0.029655608	0.0123287813690657	0.970779804700712	0.947602641086924	0.994523852459698	0.0161549254338357
B4GAT1_O43505_OID21127_v1_Neurology	17735_130_GABARAP_GBRAP	84	Inverse variance weighted	0.0354205929329868	0.0152073721241523	1.03605537474299	1.00562993240676	1.06740134212678	0.0198499291921337
BAP18_Q8IXM2_OID31150_v1_Neurology_II	17735_130_GABARAP_GBRAP	14	Inverse variance weighted	0.131125676346193	0.0646008954429444	1.14011105730054	1.00451809724021	1.29400677454207	0.0423787953539722
BTN2A1_Q7KYR7_OID20713_v1_Inflammation	17735_130_GABARAP_GBRAP	143	Inverse variance weighted	-0.028772465	0.00867166656900759	0.971637520666093	0.955262667635501	0.988293066977033	0.000906691439051768
BTN3A2_P78410_OID20540_v1_Inflammation	17735_130_GABARAP_GBRAP	227	Inverse variance weighted	0.0225840587806311	0.00470093759533354	1.02284100931893	1.01346000218462	1.03230885095551	1.55402126047058e-06
C2_P06681_OID20410_v1_Cardiometabolic	17735_130_GABARAP_GBRAP	115	Inverse variance weighted	-0.021165878	0.00770132887667132	0.979056547501804	0.964389054535703	0.993947119886838	0.00598976844116021
CAPG_P40121_OID21431_v1_Oncology	17735_130_GABARAP_GBRAP	109	Inverse variance weighted	-0.018288794	0.00687650030681706	0.981877431510192	0.968732527911164	0.995200700639074	0.00782316996292571
CASP10_Q92851_OID20893_v1_Neurology	17735_130_GABARAP_GBRAP	18	Inverse variance weighted	0.115781876259207	0.0297599110855536	1.12275094678572	1.05913490815546	1.19018802874091	0.000100024824957206
CCL19_Q99731_OID21030_v1_Neurology	17735_130_GABARAP_GBRAP	75	Inverse variance weighted	0.0253702651193469	0.0120538928215018	1.02569482924201	1.0017461579506	1.05021603964631	0.0353142735588535
CCL27_Q9Y4X3_OID20121_v1_Cardiometabolic	17735_130_GABARAP_GBRAP	36	Inverse variance weighted	0.0656812854148245	0.0222145824239003	1.06788631197989	1.02238762824029	1.11540979547728	0.00310976391253921
CCL8_P80075_OID21466_v1_Oncology	17735_130_GABARAP_GBRAP	92	Inverse variance weighted	0.0170393688837505	0.00767545793499185	1.01718536698944	1.00199746360904	1.03260348293771	0.026420074179324
CCNE1_P24864_OID30456_v1_Inflammation_II	17735_130_GABARAP_GBRAP	24	Inverse variance weighted	0.180738266182448	0.0263188349906096	1.1981015545582	1.13786460186987	1.26152736685533	6.54470158583526e-12
CD160_O95971_OID20647_v1_Inflammation	17735_130_GABARAP_GBRAP	105	Inverse variance weighted	0.0271876977831072	0.013296042393936	1.02756065552096	1.00112809050696	1.05469111374147	0.0408749484748191
CD177_Q8N6Q3_OID21119_v1_Neurology	17735_130_GABARAP_GBRAP	121	Inverse variance weighted	0.0137872244297231	0.00578601633417636	1.01388270651481	1.00244962786225	1.02544618103351	0.017179068443321
CD1C_P29017_OID21483_v1_Oncology	17735_130_GABARAP_GBRAP	159	Inverse variance weighted	-0.029755105	0.0109791152937784	0.970683219789152	0.950018167296241	0.991797784101136	0.00672517550581538
CD207_Q9UJ71_OID21298_v1_Oncology	17735_130_GABARAP_GBRAP	155	Inverse variance weighted	0.0304741798266331	0.00907333414681194	1.03094327057114	1.01277131030535	1.04944128681477	0.000783233850656787
CD4_P01730_OID20584_v1_Inflammation	17735_130_GABARAP_GBRAP	70	Inverse variance weighted	0.0417536328030339	0.0158658418934811	1.04263757540888	1.01071356630613	1.07556992395731	0.0084966778029637
CD5_P06127_OID21449_v1_Oncology	17735_130_GABARAP_GBRAP	61	Inverse variance weighted	0.057968431044941	0.0189366239719935	1.05968154214326	1.02107158367302	1.09975146572947	0.00220465872017354
CD70_P32970_OID20599_v1_Inflammation	17735_130_GABARAP_GBRAP	100	Inverse variance weighted	-0.02746947	0.0064835757435911	0.972904384893531	0.960619127001742	0.98534675766803	2.26750299034478e-05
CDSN_Q15517_OID20667_v1_Inflammation	17735_130_GABARAP_GBRAP	268	Inverse variance weighted	-0.013090202	0.00461940658162143	0.986995101947534	0.978099144807365	0.995971969140493	0.00460065934477028
CHM_P24386_OID30972_v1_Neurology_II	17735_130_GABARAP_GBRAP	3	Inverse variance weighted	0.440540997040525	0.138816706382191	1.5535474557838	1.18348118552876	2.03933085450278	0.00150589807891751
CLC_Q05315_OID20126_v1_Cardiometabolic	17735_130_GABARAP_GBRAP	41	Inverse variance weighted	0.0675335951504586	0.0249000176742886	1.06986620131017	1.01890605891782	1.12337509301058	0.00668401370573873
CLEC7A_Q9BXN2_OID20636_v1_Inflammation	17735_130_GABARAP_GBRAP	102	Inverse variance weighted	-0.020724562	0.00906151193014998	0.979488715971694	0.962246017812672	0.997040389833706	0.0221901290831376
COL15A1_P39059_OID30396_v1_Cardiometabolic_II	17735_130_GABARAP_GBRAP	23	Inverse variance weighted	0.0785756961358843	0.0275307226396391	1.08174523599758	1.02492094190014	1.14172001738401	0.00431576574197762
CPOX_P36551_OID30495_v1_Inflammation_II	17735_130_GABARAP_GBRAP	25	Inverse variance weighted	0.0848911068813666	0.0324703617571883	1.08859851935631	1.02147656967553	1.16013109994405	0.00893795428635679
CPXM1_Q96SM3_OID21479_v1_Oncology	17735_130_GABARAP_GBRAP	86	Inverse variance weighted	0.0358007646248077	0.0147681361310262	1.03644932854793	1.0068787685981	1.06688833268688	0.0153425854980004
CRISP3_P54108_OID30715_v1_Inflammation_II	17735_130_GABARAP_GBRAP	186	Inverse variance weighted	-0.015566253	0.00708036561996769	0.984554275110487	0.970985475184455	0.998312688924819	0.027912800988801
CRTAP_O75718_OID30902_v1_Neurology_II	17735_130_GABARAP_GBRAP	37	Inverse variance weighted	-0.049742043	0.0242454282518338	0.951474832386718	0.907317275498141	0.99778146092093	0.0402080609545343
CTSC_P53634_OID20679_v1_Inflammation	17735_130_GABARAP_GBRAP	125	Inverse variance weighted	-0.042427353	0.00666464170013125	0.958460092356265	0.9460214359568	0.971062297029735	1.93975184871081e-10
DDR1_Q08345_OID21009_v1_Neurology	17735_130_GABARAP_GBRAP	140	Inverse variance weighted	0.0354222207252617	0.00969947481808104	1.0360570612273	1.0165466543501	1.05594192802219	0.000260233190759482
DEFA1_DEFA1B_P59665_OID20344_v1_Cardiometabolic	17735_130_GABARAP_GBRAP	77	Inverse variance weighted	0.0609074202537767	0.0155001109071399	1.06280051583038	1.0309979357761	1.0955840911544	8.5128741425639e-05
DEFB4A_DEFB4B_O15263_OID21373_v1_Oncology	17735_130_GABARAP_GBRAP	49	Inverse variance weighted	0.101591569729396	0.0253507595204031	1.10693127514859	1.05327470868424	1.16332124734366	6.13812474499844e-05
DKKL1_Q9UK85_OID21313_v1_Oncology	17735_130_GABARAP_GBRAP	154	Inverse variance weighted	-0.014094759	0.00471336176447555	0.986004106797798	0.976937160015286	0.995155203848436	0.00278627384815006
EFHD1_Q9BUP0_OID31044_v1_Neurology_II	17735_130_GABARAP_GBRAP	33	Inverse variance weighted	-0.045209458	0.0191195354320673	0.955797261946035	0.920642257096664	0.992294671357474	0.0180510727683244
EFNA1_P20827_OID21125_v1_Neurology	17735_130_GABARAP_GBRAP	40	Inverse variance weighted	0.0544310624788044	0.021290167650886	1.05593968004048	1.01278335119902	1.10093496952132	0.010569183935167
ELOA_Q14241_OID21337_v1_Oncology	17735_130_GABARAP_GBRAP	7	Inverse variance weighted	0.251338425190877	0.100084620209567	1.28574513925444	1.05672295717869	1.564402999	0.0120301322653659
ENAH_Q8N8S7_OID20497_v1_Inflammation	17735_130_GABARAP_GBRAP	6	Inverse variance weighted	-0.134096266	0.0514685434917399	0.874505874959552	0.790590921124361	0.967327735374377	0.00917664154147086
ENO1_P06733_OID21037_v1_Neurology	17735_130_GABARAP_GBRAP	10	Inverse variance weighted	0.170206677965425	0.0639044772638851	1.1855498530328	1.04597964178033	1.34374360444893	0.00773428332500335
ENO3_P13929_OID30209_v1_Cardiometabolic_II	17735_130_GABARAP_GBRAP	26	Inverse variance weighted	0.0617441106363152	0.0291971813999109	1.06369012291148	1.00452785499003	1.12633678793373	0.0344530967478116
ENPP7_Q6UWV6_OID20689_v1_Inflammation	17735_130_GABARAP_GBRAP	62	Inverse variance weighted	-0.024811409	0.00628425230505635	0.975493863792617	0.963552268740225	0.987583454648686	7.87449711574489e-05
EPO_P01588_OID20522_v1_Inflammation	17735_130_GABARAP_GBRAP	36	Inverse variance weighted	-0.081145685	0.0254110549484125	0.922059351492415	0.87726044975369	0.969145990695607	0.001406459385161
FAP_Q12884_OID20330_v1_Cardiometabolic	17735_130_GABARAP_GBRAP	67	Inverse variance weighted	0.0334438529612434	0.0153067423859258	1.03400938553135	1.00344857056871	1.06550095413556	0.0288954535614966
FETUB_Q9UGM5_OID20404_v1_Cardiometabolic	17735_130_GABARAP_GBRAP	34	Inverse variance weighted	0.0271853071921927	0.0137259561152257	1.02755819904672	1.00028247309436	1.0555776801345	0.0476387777293734
FKBP1B_P68106_OID20618_v1_Inflammation	17735_130_GABARAP_GBRAP	26	Inverse variance weighted	0.0821207221823422	0.0313099320234849	1.0855868563337	1.02097010171246	1.15429317731028	0.00872020104929674
GALNT7_Q86SF2_OID21377_v1_Oncology	17735_130_GABARAP_GBRAP	50	Inverse variance weighted	0.0342573923903062	0.0167983933055547	1.03485093520701	1.00133342973935	1.0694903678364	0.0414175489417432
GZMA_P12544_OID20663_v1_Inflammation	17735_130_GABARAP_GBRAP	126	Inverse variance weighted	0.0463455486334525	0.0101146651953226	1.04743628860833	1.02687561103314	1.0684086435647	4.60516637546365e-06
HLA-A_P04439_OID31048_v1_Neurology_II	17735_130_GABARAP_GBRAP	299	Inverse variance weighted	-0.007231109	0.00308481338128386	0.992794972106045	0.986810411424233	0.998815826452921	0.0190730831051116
HLA-DRA_P01903_OID20520_v1_Inflammation	17735_130_GABARAP_GBRAP	186	Inverse variance weighted	-0.011001826	0.00556509815823903	0.989058472589579	0.978328849478291	0.999905770664834	0.0480492047083419
HLA-E_P13747_OID20532_v1_Inflammation	17735_130_GABARAP_GBRAP	188	Inverse variance weighted	-0.025071731	0.00612482294759504	0.97523995504327	0.963602529199884	0.9870179260556	4.24979591615139e-05
HS3ST3B1_Q9Y662_OID21303_v1_Oncology	17735_130_GABARAP_GBRAP	64	Inverse variance weighted	-0.029571463	0.0119072482818654	0.9708614946426	0.948465684018636	0.993786130232987	0.0130104110055261
HSPB1_P04792_OID20230_v1_Cardiometabolic	17735_130_GABARAP_GBRAP	61	Inverse variance weighted	0.0418240086338662	0.0133818653593417	1.04271095447653	1.01571779782646	1.07042146638758	0.00177548695087829
ICAM3_P32942_OID20277_v1_Cardiometabolic	17735_130_GABARAP_GBRAP	181	Inverse variance weighted	0.0539585827730684	0.00995435913906096	1.05544088781506	1.03504824469257	1.07623530920793	5.93998806904825e-08
ICOSLG_O75144_OID21351_v1_Oncology	17735_130_GABARAP_GBRAP	65	Inverse variance weighted	0.0226438568437057	0.0112434349122989	1.0229021750589	1.00060690851009	1.04569421901976	0.0440134655450037
IDI2_Q9BXS1_OID20823_v1_Neurology	17735_130_GABARAP_GBRAP	46	Inverse variance weighted	-0.030818032	0.012907200345833	0.969652002763934	0.945429323031719	0.994495287547331	0.0169559276304544
IDO1_P14902_OID31050_v1_Neurology_II	17735_130_GABARAP_GBRAP	52	Inverse variance weighted	0.0530429941245348	0.0223454989971234	1.0544749803734	1.00928869068275	1.10168427972903	0.0176076874613194
IDO1_P14902_OID31474_v1_Oncology_II	17735_130_GABARAP_GBRAP	50	Inverse variance weighted	0.0540166762871011	0.0249119409247952	1.0555022038661	1.00520276	1.10831858712292	0.0301355181151842
IGFBPL1_Q8WX77_OID20155_v1_Cardiometabolic	17735_130_GABARAP_GBRAP	69	Inverse variance weighted	0.0349203196988189	0.0096972894673139	1.03553719359678	1.01604092854194	1.05540756203703	0.000316947755242809
IKZF2_Q9UKS7_OID21213_v1_Oncology	17735_130_GABARAP_GBRAP	18	Inverse variance weighted	0.165485759114196	0.0410677566233065	1.17996615883649	1.08870939794666	1.27887215690918	5.58768964540025e-05
IL12RB1_P42701_OID20486_v1_Inflammation	17735_130_GABARAP_GBRAP	80	Inverse variance weighted	-0.023882748	0.0105782032757059	0.976400188187169	0.956364630351904	0.99685548506864	0.0239623747559496
IL17C_Q9P0M4_OID20477_v1_Inflammation	17735_130_GABARAP_GBRAP	16	Inverse variance weighted	-0.084631663	0.0346651890653333	0.918850669125812	0.858494132564478	0.983450579482605	0.014630357780383
IL18RAP_O95256_OID20900_v1_Neurology	17735_130_GABARAP_GBRAP	21	Inverse variance weighted	0.0603329491489843	0.0282193218423965	1.06219014298144	1.00503571514558	1.12259483204884	0.0325166309232358
IL19_Q9UHD0_OID20158_v1_Cardiometabolic	17735_130_GABARAP_GBRAP	71	Inverse variance weighted	0.0439097391534581	0.0112253556188723	1.04488803815309	1.02214978544214	1.06813211510204	9.16650951180817e-05
IL1A_P01583_OID20488_v1_Inflammation	17735_130_GABARAP_GBRAP	14	Inverse variance weighted	-0.152321476	0.0330285531799841	0.858712181351917	0.804883735591656	0.916140527874037	3.991740780044e-06
IL1RL1_Q01638_OID20250_v1_Cardiometabolic	17735_130_GABARAP_GBRAP	132	Inverse variance weighted	0.0139002925207788	0.00698048626499426	1.01399735077817	1.00021856332287	1.02796595173094	0.0464471249914204
IL6R_P08887_OID20385_v1_Cardiometabolic	17735_130_GABARAP_GBRAP	115	Inverse variance weighted	-0.01533104	0.00656913029293875	0.98478588238517	0.972187555207341	0.997547468027715	0.0196061692890926
IQGAP2_Q13576_OID21361_v1_Oncology	17735_130_GABARAP_GBRAP	5	Inverse variance weighted	0.112980756156109	0.0441508690134524	1.11961038713377	1.02679782613824	1.22081230313109	0.0104982753640657
ITGA5_P08648_OID21139_v1_Neurology	17735_130_GABARAP_GBRAP	50	Inverse variance weighted	0.0868955435854655	0.0219806412511293	1.09078273451374	1.04478746999061	1.13880287435297	7.70883998782343e-05
KIAA0319_Q5VV43_OID31094_v1_Neurology_II	17735_130_GABARAP_GBRAP	45	Inverse variance weighted	0.0302919980030765	0.0144039885336636	1.03075546855371	1.002062304	1.06027023629054	0.0354632806649904
KIR2DL2_P43627_OID31431_v1_Oncology_II	17735_130_GABARAP_GBRAP	255	Inverse variance weighted	-0.021283169	0.00447421447798392	0.978941718967691	0.97039446055003	0.987564261848968	1.96636674457571e-06
KIR2DL3_P43628_OID21196_v1_Oncology	17735_130_GABARAP_GBRAP	233	Inverse variance weighted	-0.023238486	0.00445145256529467	0.977029448614723	0.968542095403085	0.985591176667559	1.78510552615522e-07
LRRC37A2_A6NM11_OID31440_v1_Oncology_II	17735_130_GABARAP_GBRAP	189	Inverse variance weighted	0.0194517623603054	0.00458550403928648	1.01964218054223	1.01051911538667	1.02884760962002	2.2152501654878e-05
LTB_Q06643_OID31383_v1_Oncology_II	17735_130_GABARAP_GBRAP	77	Inverse variance weighted	-0.049782441	0.0133402858228017	0.951436395976691	0.926881641398252	0.976641649977577	0.000190163850744225
LY96_Q9Y6Y9_OID20945_v1_Neurology	17735_130_GABARAP_GBRAP	46	Inverse variance weighted	0.102217237442779	0.0240394866952035	1.10762406301328	1.05664610867604	1.16106145178848	2.11817118292815e-05
MAMDC2_Q7Z304_OID30309_v1_Cardiometabolic_II	17735_130_GABARAP_GBRAP	57	Inverse variance weighted	-0.052774372	0.0177472950892092	0.948594017685501	0.916164751833832	0.982171174548664	0.00294273617044512
MAN1A2_O60476_OID30262_v1_Cardiometabolic_II	17735_130_GABARAP_GBRAP	115	Inverse variance weighted	0.0260930764093126	0.0132248976783241	1.0264364810495	1.00017229180033	1.05339035910787	0.0484925188453834
MBL2_P11226_OID30759_v1_Inflammation_II	17735_130_GABARAP_GBRAP	132	Inverse variance weighted	-0.022616458	0.00564450675864355	0.977637377179659	0.966881155846592	0.988513257786945	6.15447215707048e-05
MEPE_Q9NQ76_OID20753_v1_Inflammation	17735_130_GABARAP_GBRAP	50	Inverse variance weighted	0.052696925896412	0.0244698917675302	1.05411012322172	1.00474717031137	1.10589826447002	0.0312761511095065
MICB_MICA_Q29980_Q29983_OID20593_v1_Inflammation	17735_130_GABARAP_GBRAP	323	Inverse variance weighted	-0.01401122	0.0028925357317	0.986086480630346	0.980511808856188	0.991692847041028	1.27300434193587e-06
MILR1_Q7Z6M3_OID20482_v1_Inflammation	17735_130_GABARAP_GBRAP	111	Inverse variance weighted	-0.016565249	0.00836088217393244	0.98357120054954	0.967584443516802	0.999822096182414	0.0475598810239873
NHLRC3_Q5JS37_OID30614_v1_Inflammation_II	17735_130_GABARAP_GBRAP	72	Inverse variance weighted	0.0703369342167015	0.014770732031591	1.07286960684308	1.04225465017135	1.10438384045433	1.91766787317862e-06
NOS3_P29474_OID20834_v1_Neurology	17735_130_GABARAP_GBRAP	17	Inverse variance weighted	0.154214244043975	0.0599761340109009	1.16674082727646	1.03734132470478	1.31228181661534	0.0101329174086168
NPTX1_Q15818_OID21074_v1_Neurology	17735_130_GABARAP_GBRAP	167	Inverse variance weighted	-0.018390592	0.00676877517901191	0.981777482706228	0.968838457343017	0.994889311260808	0.00658816019561817
