# Supplementary material for: ANGPT1–GABARAP axis modulates NLRP3 inflammasome–mediated pyroptosis in Crohn’s disease
Source: Front Immunol. 2026 Jun 10;17:1867825. doi: 10.3389/fimmu.2026.1867825 (PMC13290549; doi:10.3389/fimmu.2026.1867825)
Supplement: Supplementary file 3 [file DataSheet1.zip › MR/ukb_result.txt]

id	nsnp	method	b	se	or	or_lci95	or_uci95	pvalue
A1BG_P04217_OID30771_v1_Inflammation_II	28	Inverse variance weighted	0.423419204871036	0.120067985351237	1.52717436072889	1.20693725147205	1.93238010113876	0.000421098389569212
ACP1_P24666_OID30524_v1_Inflammation_II	28	Inverse variance weighted	0.191522539094994	0.0680535421400183	1.21109212975293	1.05986081881743	1.38390260372683	0.00488848020260952
ACP5_P13686_OID20314_v1_Cardiometabolic	64	Inverse variance weighted	-0.149871527	0.0629116571533473	0.860818561557927	0.760957040054189	0.973785058706981	0.0172070393504725
ADA2_Q9NZK5_OID20394_v1_Cardiometabolic	73	Inverse variance weighted	-0.192577185	0.0961984501369043	0.824830651149724	0.683091713995226	0.995979879622479	0.0452982746842586
ADAM9_Q13443_OID31488_v1_Oncology_II	58	Inverse variance weighted	-0.447649093	0.0929785658812901	0.639128919669653	0.532651943678251	0.766890613666556	1.47538808510032e-06
ADAMTS15_Q8TE58_OID21275_v1_Oncology	19	Inverse variance weighted	0.513998276651239	0.144323708233998	1.67196281845858	1.26001523040406	2.21859196528244	0.00036884539098735
ADAMTSL2_Q86TH1_OID30370_v1_Cardiometabolic_II	21	Inverse variance weighted	0.56301084549407	0.15261575384914	1.75595144776492	1.30197711646182	2.36821788027036	0.000225071544620921
ADGRB3_O60242_OID20974_v1_Neurology	144	Inverse variance weighted	0.0673207799458459	0.0230931301883434	1.0696385417412	1.02230332656538	1.11916549643063	0.00355476116189717
AGER_Q15109_OID20756_v1_Inflammation	109	Inverse variance weighted	0.396706393622559	0.0867024352924505	1.48691929696698	1.25454081409649	1.76234122545075	4.75099647270145e-06
AGRN_O00468_OID20786_v1_Inflammation	47	Inverse variance weighted	0.131760899170858	0.0668402845633449	1.14083551193749	1.00075422571198	1.30052477607249	0.0486918867487037
AHSA1_O95433_OID31379_v1_Oncology_II	4	Inverse variance weighted	0.883005022833973	0.441402982506477	2.41815541140498	1.01801553377333	5.74399446738614	0.0454515896508844
AIDA_Q96BJ3_OID30956_v1_Neurology_II	6	Inverse variance weighted	0.769242679726407	0.329769727126587	2.15813123820807	1.13076457001396	4.11892144911473	0.0196656741246262
AIF1_P55008_OID21234_v1_Oncology	29	Inverse variance weighted	-0.590558065	0.232149938577467	0.554018020184012	0.351490728523716	0.873240577291368	0.0109633499030935
AMBP_P02760_OID21413_v1_Oncology	61	Inverse variance weighted	0.625026447519004	0.126028495748614	1.86829536855608	1.45937840615107	2.39179062089451	7.07091398849607e-07
AMY1A_AMY1B_AMY1C_P0DUB6_P0DTE7_P0DTE8_OID30707_v1_Inflammation_II	102	Inverse variance weighted	-0.120002849	0.04061556633232	0.88691790946227	0.819050644956394	0.960408715833198	0.00313072245022864
AMY2A_P04746_OID20333_v1_Cardiometabolic	105	Inverse variance weighted	-0.087027997	0.0392869854634828	0.916651432133199	0.848716145719929	0.990024582740908	0.0267472717113621
AMY2B_P19961_OID20340_v1_Cardiometabolic	101	Inverse variance weighted	-0.090411361	0.0387824760786253	0.913555306760449	0.846686303910279	0.985705443274322	0.0197405698874304
ANGPT1_Q15389_OID20740_v1_Inflammation	66	Inverse variance weighted	-0.163192931	0.0828616593312365	0.849427291801431	0.722092679603067	0.999216228661582	0.048900004484419
ANGPTL2_Q9UKU9_OID20726_v1_Inflammation	50	Inverse variance weighted	0.255872041212443	0.106213238560956	1.29158744740159	1.04884975642592	1.59050247575014	0.0159945031836593
APBB1IP_Q7Z5R6_OID21359_v1_Oncology	25	Inverse variance weighted	0.403783956357587	0.107816964206843	1.49748039089019	1.21223129453142	1.8498512051427	0.000180330971885143
APOBR_Q0VD83_OID30246_v1_Cardiometabolic_II	133	Inverse variance weighted	-0.057304546	0.0243877574905233	0.944306441274762	0.900230398396648	0.99054048454839	0.0187872399411284
APOM_O95445_OID20374_v1_Cardiometabolic	96	Inverse variance weighted	-0.25767636	0.090149803077256	0.772845315068819	0.647672588925266	0.922209602871956	0.00425899963766123
ARF6_P62330_OID31523_v1_Oncology_II	6	Inverse variance weighted	1.1773572301529	0.4151113957953	3.24578499552331	1.43869851286444	7.3226740300085	0.00456475487027787
ARG1_P05089_OID21445_v1_Oncology	24	Inverse variance weighted	0.25427774733679	0.121259793242477	1.28952991803337	1.01674724133358	1.63549734083575	0.0359965240856911
ASPN_Q9BXN1_OID30315_v1_Cardiometabolic_II	45	Inverse variance weighted	0.30080807014962	0.0922792446849573	1.35095002901697	1.12743005000932	1.61878422602435	0.00111507039220796
ASRGL1_Q7L266_OID30283_v1_Cardiometabolic_II	70	Inverse variance weighted	0.150346205510238	0.0680736994007886	1.16223654578085	1.01706573858235	1.32812829801092	0.0272038733615742
ATP6V1G2_O95670_OID30167_v1_Cardiometabolic_II	21	Inverse variance weighted	0.351475996850293	0.176868465637875	1.42116363435278	1.00482540916937	2.01000696954547	0.0468983703090901
B2M_P61769_OID30725_v1_Inflammation_II	100	Inverse variance weighted	-0.58053943	0.0705477582702407	0.559596421862013	0.487330356135503	0.642578799818694	1.88739730038721e-16
B4GAT1_O43505_OID21127_v1_Neurology	82	Inverse variance weighted	0.181884522554212	0.0758661548105147	1.19947567349497	1.03374368563636	1.3917781663842	0.0165101034676896
BAP18_Q8IXM2_OID31150_v1_Neurology_II	9	Inverse variance weighted	1.17882912824787	0.364472757106902	3.25056597797122	1.59115874988515	6.64055624739309	0.00121923849935152
BCL2_P10415_OID31454_v1_Oncology_II	5	Inverse variance weighted	-0.842904943	0.400126133426852	0.430458248822658	0.196488344623632	0.943029492840381	0.035152433671188
BCR_P11274_OID20558_v1_Inflammation	6	Inverse variance weighted	-0.910116494	0.427302922091083	0.402477334932902	0.174186237494744	0.929970171378087	0.0331790970269123
BGN_P21810_OID21198_v1_Oncology	35	Inverse variance weighted	0.370971035395856	0.112947100324493	1.44914109898048	1.16136346850996	1.80822798520491	0.00102175425636112
BTD_P43251_OID30754_v1_Inflammation_II	86	Inverse variance weighted	-0.095919689	0.042533699266216	0.908536978363872	0.835867024728113	0.987524829470394	0.024124184471442
BTN2A1_Q7KYR7_OID20713_v1_Inflammation	124	Inverse variance weighted	-0.339724067	0.0478413182437956	0.711966750888585	0.648240797479005	0.781957347242196	1.2380369372821e-12
BTN3A2_P78410_OID20540_v1_Inflammation	216	Inverse variance weighted	0.184088248166027	0.0252894872275504	1.20212190346885	1.14398851457499	1.26320942246213	3.35705878019282e-13
C1R_P00736_OID30753_v1_Inflammation_II	25	Inverse variance weighted	0.279427792249168	0.0948260978621557	1.32237292377286	1.09808597385822	1.59247107344746	0.00321143794018161
C1S_P09871_OID30731_v1_Inflammation_II	34	Inverse variance weighted	0.237873824284167	0.083660794893173	1.26854912263302	1.07669769419991	1.4945856067137	0.00446472029504988
C2_P06681_OID20410_v1_Cardiometabolic	100	Inverse variance weighted	-0.114347152	0.0540425295385625	0.891948260536259	0.802301738072037	0.99161158666495	0.0343555743424432
C8B_P07358_OID30719_v1_Inflammation_II	53	Inverse variance weighted	0.103226475441805	0.0502075242745392	1.10874248358765	1.00483136143475	1.22339921114407	0.0397828895442784
CA3_P07451_OID20271_v1_Cardiometabolic	35	Inverse variance weighted	0.252193074927504	0.109184831198211	1.28684447070383	1.03892944771024	1.59391833144273	0.0209002683560696
CA5A_P35218_OID20075_v1_Cardiometabolic	57	Inverse variance weighted	0.124885093958746	0.0490185086971181	1.13301825494435	1.02922780471474	1.24727524864424	0.0108431622778386
CAPG_P40121_OID21431_v1_Oncology	105	Inverse variance weighted	0.0987438138696648	0.0322319477742652	1.10378348931354	1.03620934742989	1.17576433208504	0.00218736036238685
CAPS_Q13938_OID31126_v1_Neurology_II	76	Inverse variance weighted	0.198649393796625	0.0997783776709854	1.21975423751988	1.00308853328256	1.48321942738089	0.0464911970881281
CASP10_Q92851_OID20893_v1_Neurology	18	Inverse variance weighted	-0.44966906	0.130599808289778	0.637839203444632	0.49379013308665	0.823910447354952	0.000575072625299954
CASP3_P42574_OID20305_v1_Cardiometabolic	18	Inverse variance weighted	-0.483768233	0.167683040050885	0.616456059318109	0.443779708437998	0.856321426699719	0.00391393918825989
CBLIF_P27352_OID20179_v1_Cardiometabolic	123	Inverse variance weighted	0.218737803405949	0.0533610444493755	1.24450492895212	1.12092042549521	1.38171495760003	4.14573620705013e-05
CBLN4_Q9NTU7_OID21386_v1_Oncology	48	Inverse variance weighted	-0.17848092	0.0898063181367457	0.836540018176363	0.701523203346178	0.997542488505803	0.0468782812505189
CCL19_Q99731_OID21030_v1_Neurology	67	Inverse variance weighted	0.477302856642641	0.0901108996814131	1.61172149070597	1.35078444392259	1.92306490890589	1.17825002163866e-07
CCL24_O00175_OID20772_v1_Inflammation	164	Inverse variance weighted	0.0752132707961928	0.0216253178441059	1.07811405661091	1.0333724199046	1.12479285945075	0.000505133730381197
CCL25_O15444_OID20674_v1_Inflammation	174	Inverse variance weighted	-0.098157497	0.0314353435505331	0.906506120739291	0.852339148181328	0.964115456495465	0.00179309770734265
CCL27_Q9Y4X3_OID20121_v1_Cardiometabolic	35	Inverse variance weighted	0.536352657022926	0.124249592501951	1.70975939685774	1.34020616381131	2.18121455793791	1.58353546156211e-05
CCL4_P13236_OID20695_v1_Inflammation	93	Inverse variance weighted	0.151402441068346	0.0463916064684525	1.1634647898908	1.06234092439405	1.2742146012004	0.00110016446309051
CCL8_P80075_OID21466_v1_Oncology	93	Inverse variance weighted	-0.09502282	0.0401420140210918	0.909352183043802	0.840548043431962	0.983788373868797	0.0179248801493569
CCN4_O95388_OID21444_v1_Oncology	91	Inverse variance weighted	0.0986424194167279	0.0441953223834666	1.1036715774642	1.01209211307187	1.20353763770098	0.0256172662430102
CCNE1_P24864_OID30456_v1_Inflammation_II	21	Inverse variance weighted	0.655095314898379	0.147543530284792	1.92532602088494	1.44182546609215	2.57096325031877	8.99530971404689e-06
CD101_Q93033_OID31480_v1_Oncology_II	141	Inverse variance weighted	-0.139071985	0.0351655817281832	0.870165387039113	0.812209858695661	0.932256353077157	7.66065122791208e-05
CD160_O95971_OID20647_v1_Inflammation	101	Inverse variance weighted	0.144407282206345	0.0679690052617209	1.1553545680711	1.01125085198132	1.31999313063364	0.033619593950581
CD177_Q8N6Q3_OID21119_v1_Neurology	106	Inverse variance weighted	0.0757920776864165	0.0333380075113838	1.07873825708367	1.01050437052559	1.15157960839956	0.0229994650922742
CD1C_P29017_OID21483_v1_Oncology	145	Inverse variance weighted	-0.339840057	0.0635103356719033	0.71188417429686	0.62856218415228	0.806251299221568	8.74980610314391e-08
CD200_P41217_OID20603_v1_Inflammation	45	Inverse variance weighted	-0.220032662	0.0822453714269114	0.802492586233353	0.683018324490692	0.942865407659017	0.00746580187179489
CD207_Q9UJ71_OID21298_v1_Oncology	152	Inverse variance weighted	0.172834947619487	0.0488245829997533	1.1886698960961	1.08019195876547	1.30804169612588	0.000400253627663059
CD302_Q8IX05_OID21328_v1_Oncology	90	Inverse variance weighted	-0.193724078	0.0677297408337943	0.823885200612846	0.721462865574915	0.940847902473764	0.00423305442543902
CD4_P01730_OID20584_v1_Inflammation	55	Inverse variance weighted	0.19519285019922	0.0849483448456874	1.21554538205648	1.02910973578667	1.43575609525194	0.0215741511551084
CD5_P06127_OID21449_v1_Oncology	48	Inverse variance weighted	0.455609675776121	0.112123080929774	1.57713463075954	1.2659824197267	1.96476159919979	4.83468752545419e-05
CD5L_O43866_OID30775_v1_Inflammation_II	123	Inverse variance weighted	0.260449822723897	0.078242990207582	1.29751360652047	1.11303838761308	1.51256378741448	0.000872428005140079
CD70_P32970_OID20599_v1_Inflammation	103	Inverse variance weighted	0.117404805705103	0.0305026337852468	1.12457457176473	1.05931200285404	1.19385786628728	0.00011859833689877
CD74_P04233_OID21040_v1_Neurology	90	Inverse variance weighted	-0.281374485	0.0952969462133399	0.754745641533792	0.626155522834542	0.909743606245856	0.00315102258480852
CD8A_P01732_OID21018_v1_Neurology	121	Inverse variance weighted	0.327222631625133	0.049147684846987	1.38711025741775	1.25972465502532	1.52737731897044	2.77680757018778e-11
CDSN_Q15517_OID20667_v1_Inflammation	255	Inverse variance weighted	-0.180363716	0.0270016772177245	0.834966465613047	0.791926255514532	0.880345857765982	2.3939481651323e-11
CFB_P00751_OID30755_v1_Inflammation_II	143	Inverse variance weighted	0.139481743880355	0.043428276407302	1.1496778168707	1.05586709686488	1.25182334645069	0.00131918795515588
CHAC2_Q8WUX2_OID21230_v1_Oncology	12	Inverse variance weighted	-0.602814904	0.186466348317628	0.547268956523456	0.379732224785198	0.788722397588698	0.00122568410781365
CHAD_O15335_OID30660_v1_Inflammation_II	39	Inverse variance weighted	0.354839209796697	0.124311542458734	1.42595135683902	1.11760565240701	1.81936917345737	0.0043113461805188
CHM_P24386_OID30972_v1_Neurology_II	4	Inverse variance weighted	1.08331637577942	0.386486795999444	2.9544614262284	1.38514143785539	6.30176968251447	0.00506321525546851
CLC_Q05315_OID20126_v1_Cardiometabolic	41	Inverse variance weighted	0.328961355523205	0.135185856887823	1.389524157	1.06608928153649	1.81108413399131	0.0149577385820735
CLEC10A_Q8IUN9_OID20928_v1_Neurology	93	Inverse variance weighted	-0.161803103	0.0466248628463663	0.85060867028294	0.776322048253766	0.932003814123286	0.00051984241336705
CLEC11A_Q9Y240_OID21112_v1_Neurology	32	Inverse variance weighted	-0.187229312	0.0954754069911426	0.82925355716567	0.687728521853758	0.999902490910716	0.0498765323631779
CLEC2L_P0C7M8_OID30884_v1_Neurology_II	4	Inverse variance weighted	1.22233557626706	0.417754933204821	3.39510801451374	1.49710898818416	7.69934488483448	0.00343391514648202
CLEC3B_P05452_OID30756_v1_Inflammation_II	27	Inverse variance weighted	0.229881545473087	0.10300052801249	1.25845093189039	1.02839620948811	1.53996945278909	0.0256249958812758
CLEC6A_Q6EIG7_OID21228_v1_Oncology	62	Inverse variance weighted	0.0998658067635854	0.0478305973635084	1.10502262156378	1.00613658811076	1.21362746231156	0.0368062855236434
CLEC7A_Q9BXN2_OID20636_v1_Inflammation	90	Inverse variance weighted	0.0793807839075999	0.0320544509941138	1.08261648652871	1.01669183761965	1.1528158420627	0.0132701559093535
CLTA_P09496_OID20118_v1_Cardiometabolic	4	Inverse variance weighted	-0.616931027	0.262073597229525	0.539597910537463	0.322841019225783	0.901886339457892	0.0185707468034935
CLUL1_Q15846_OID20198_v1_Cardiometabolic	75	Inverse variance weighted	0.132897747997027	0.0406737169058707	1.14213320695185	1.05461657290271	1.23691234894187	0.00108536005551067
CNTN1_Q12860_OID20307_v1_Cardiometabolic	103	Inverse variance weighted	-0.102512849	0.0521686316544556	0.902566552649463	0.814840111668924	0.999737703502408	0.049410936947179
COCH_O43405_OID30305_v1_Cardiometabolic_II	87	Inverse variance weighted	-0.129283793	0.0580039857403369	0.878724554511865	0.784293783644944	0.984525006832947	0.0258220404867341
COL15A1_P39059_OID30396_v1_Cardiometabolic_II	23	Inverse variance weighted	0.299117507276973	0.0959813867165305	1.34866809247719	1.11738819056313	1.62781890754491	0.00183066555816447
COL24A1_Q17RW2_OID31464_v1_Oncology_II	26	Inverse variance weighted	0.299483005662113	0.115417178476749	1.34916111858171	1.07601600465934	1.6916437264973	0.00946495279149453
COL3A1_P02461_OID30379_v1_Cardiometabolic_II	18	Inverse variance weighted	-0.331112412	0.125876282900129	0.7181244384811	0.561114706308335	0.919068246378156	0.008526963223771
COMMD1_Q8N668_OID30222_v1_Cardiometabolic_II	15	Inverse variance weighted	-0.529340831	0.226935330828345	0.588993087438456	0.377519113449432	0.918927928921281	0.0196711216162255
CPB1_P15086_OID20289_v1_Cardiometabolic	78	Inverse variance weighted	0.167732831703099	0.0810639768486156	1.1826206097028	1.00888669133236	1.38627213393687	0.0385328184288024
CPE_P16870_OID21392_v1_Oncology	31	Inverse variance weighted	-0.236901651	0.0991524777910957	0.789068888421554	0.64970263371462	0.958330285833987	0.0168820711886976
CPOX_P36551_OID30495_v1_Inflammation_II	29	Inverse variance weighted	0.288630652104886	0.119510739615726	1.33459870626276	1.05589590166698	1.68686487365495	0.0157307944464869
CPVL_Q9H3G5_OID21435_v1_Oncology	258	Inverse variance weighted	-0.139865072	0.0289335013238055	0.869475544441201	0.821539931887761	0.920208127490761	1.33804354676817e-06
CPXM1_Q96SM3_OID21479_v1_Oncology	88	Inverse variance weighted	-0.230849595	0.054683643034567	0.793858857527798	0.713174223855173	0.883671709654105	2.42630844639335e-05
CRISP3_P54108_OID30715_v1_Inflammation_II	186	Inverse variance weighted	0.0876142929674123	0.0352384631184561	1.09156701574708	1.01871996736903	1.1696232409621	0.0129069814816067
CRTAP_O75718_OID30902_v1_Neurology_II	30	Inverse variance weighted	0.554976300897837	0.173823339473706	1.74189970282589	1.23897268392237	2.44897616717353	0.00140919748786202
CSDE1_O75534_OID30183_v1_Cardiometabolic_II	7	Inverse variance weighted	1.09938215723695	0.350166710026246	3.00231049498114	1.51142876520985	5.96380624463131	0.00169180716329007
CSF2_P04141_OID30072_v1_Cardiometabolic_II	25	Inverse variance weighted	-0.358042908	0.136192550712953	0.699043079797616	0.535271969294295	0.912921384725581	0.00856498741682134
CSNK1D_P48730_OID30492_v1_Inflammation_II	16	Inverse variance weighted	0.865267415248471	0.210715115391382	2.37564128374671	1.57186967885908	3.59041947621136	4.01981731823803e-05
CST3_P01034_OID20400_v1_Cardiometabolic	34	Inverse variance weighted	-0.269744534	0.0841386805574106	0.763574536982392	0.647487139362064	0.900475141641144	0.00134616650297242
CST7_O76096_OID20704_v1_Inflammation	145	Inverse variance weighted	0.0664602384364225	0.0319706648748364	1.06871846931299	1.00380495581604	1.13782977463204	0.0376368289937787
CTSC_P53634_OID20679_v1_Inflammation	115	Inverse variance weighted	-0.180498269	0.0339740484496411	0.83485412597871	0.781072421864917	0.892339035603814	1.07937030054389e-07
CTSO_P43234_OID20660_v1_Inflammation	75	Inverse variance weighted	0.194969566197934	0.0704120517725371	1.21527400051853	1.05861552372276	1.39511547227519	0.00562320793939398
CWC15_Q9P013_OID31479_v1_Oncology_II	11	Inverse variance weighted	0.769993161577153	0.343693062600367	2.15975148444052	1.10114963732273	4.23605141067301	0.0250681324368477
CX3CL1_P78423_OID20976_v1_Neurology	76	Inverse variance weighted	-0.202120473	0.0981381876454809	0.816996495758053	0.674036293852132	0.990277942254795	0.0394416106806173
CXCL12_P48061_OID20464_v1_Inflammation	37	Inverse variance weighted	-0.201393363	0.101101192742034	0.817590758512787	0.67062061750499	0.996770202044287	0.0463712892130674
CXCL6_P80162_OID20613_v1_Inflammation	82	Inverse variance weighted	0.120219170001104	0.0475768971051275	1.12774399214749	1.02733539154147	1.23796622047301	0.0115094176269941
CYB5R2_Q6BCY4_OID31512_v1_Oncology_II	33	Inverse variance weighted	-0.312773714	0.0981639305641267	0.731415402738386	0.603399960246141	0.886590199881236	0.00144135624268632
DAAM1_Q9Y4D1_OID30664_v1_Inflammation_II	15	Inverse variance weighted	-0.392858938	0.191527247665868	0.675123975481049	0.463822963835462	0.982686106139035	0.040248364792969
DBI_P07108_OID21143_v1_Neurology	32	Inverse variance weighted	0.223217451817103	0.0851239583476012	1.250092379	1.05799382131888	1.47707002125099	0.00873478594226302
DCC_P43146_OID30953_v1_Neurology_II	27	Inverse variance weighted	-0.30331821	0.0987410786152478	0.738364104212091	0.608443803094721	0.896026136869129	0.00212733513504829
DDAH1_O94760_OID21299_v1_Oncology	22	Inverse variance weighted	0.307109917036802	0.122983215493571	1.35949039101511	1.06829381958157	1.73006160794446	0.0125189152199156
DDR1_Q08345_OID21009_v1_Neurology	126	Inverse variance weighted	0.293054040498527	0.0530306162444136	1.34051523058566	1.20817871646012	1.48734707783725	3.27372961933225e-08
DEFA1_DEFA1B_P59665_OID20344_v1_Cardiometabolic	77	Inverse variance weighted	-0.141172304	0.06718816968203	0.868339680599455	0.761198498310181	0.990561335285649	0.0356279562932123
DEFB104A_DEFB104B_Q8WTQ1_OID30849_v1_Neurology_II	27	Inverse variance weighted	0.275942436748587	0.119285568606627	1.3177720066027	1.04304333365035	1.6648618569934	0.0207065510102946
DEFB4A_DEFB4B_O15263_OID21373_v1_Oncology	36	Inverse variance weighted	0.797780901215952	0.214732541361134	2.22060770899932	1.45776599018827	3.38264071905695	0.000203018489864758
DKKL1_Q9UK85_OID21313_v1_Oncology	150	Inverse variance weighted	-0.106132992	0.0252436428627621	0.899305040174089	0.85589246859134	0.944919583897718	2.618389366881e-05
DMP1_Q13316_OID30213_v1_Cardiometabolic_II	24	Inverse variance weighted	0.329343961357018	0.162124752444056	1.390055899	1.01164674787785	1.91000999713583	0.0422120967416798
DNAJC21_Q5F1R6_OID31104_v1_Neurology_II	8	Inverse variance weighted	0.536834265194851	0.231191985421068	1.71058302927343	1.08730045095558	2.69115523447694	0.0202314276107858
DYNLT3_P51808_OID31415_v1_Oncology_II	24	Inverse variance weighted	-0.18636561	0.0904960257511633	0.829970094479643	0.69507340515935	0.991046920537297	0.039457951616857
ECHDC3_Q96DC8_OID30293_v1_Cardiometabolic_II	63	Inverse variance weighted	-0.162810759	0.0440767924780019	0.84975198121975	0.779423081450127	0.926426797938103	0.000220929504786929
EFHD1_Q9BUP0_OID31044_v1_Neurology_II	32	Inverse variance weighted	0.182054342814506	0.0909773832617755	1.19967938606283	1.00374566917197	1.43385986465214	0.0453822051249731
EFNA1_P20827_OID21125_v1_Neurology	44	Inverse variance weighted	-0.238516079	0.0756209536218254	0.787796021343618	0.679272335996012	0.913657951835798	0.00160993698149133
EFNB2_P52799_OID30954_v1_Neurology_II	11	Inverse variance weighted	-0.361736895	0.168699367871829	0.696465587323728	0.50037990652697	0.969392071901754	0.0320113059061824
ELOA_Q14241_OID21337_v1_Oncology	8	Inverse variance weighted	0.678694279902294	0.236455449294856	1.97130208230993	1.24016148290151	3.13348862490682	0.00410103349662214
ENAH_Q8N8S7_OID20497_v1_Inflammation	7	Inverse variance weighted	0.930116232176471	0.23399063696295	2.53480378625702	1.60238730641373	4.00978602932342	7.03748958242522e-05
ENO1_P06733_OID21037_v1_Neurology	11	Inverse variance weighted	-0.512324348	0.257026785859356	0.599101439028323	0.36200514730026	0.991484615405496	0.0462316483960582
ENO3_P13929_OID30209_v1_Cardiometabolic_II	27	Inverse variance weighted	0.517702662660227	0.190242085804713	1.67816790004377	1.15584095023566	2.43653549406009	0.00650289516500039
ENPP2_Q13822_OID20288_v1_Cardiometabolic	79	Inverse variance weighted	-0.247432696	0.0807793734355704	0.780802770148838	0.66646992244957	0.914749406291818	0.00219080431785083
ENPP5_Q9UJA9_OID20736_v1_Inflammation	128	Inverse variance weighted	-0.067167075	0.0316865638467276	0.935038966950045	0.87873426703442	0.994951377810285	0.0340285160776767
ENPP7_Q6UWV6_OID20689_v1_Inflammation	63	Inverse variance weighted	0.0794445307259486	0.0333191315242416	1.08268550208496	1.0142394618289	1.15575062945313	0.0171092384057698
ENTR1_Q96C92_OID30231_v1_Cardiometabolic_II	23	Inverse variance weighted	-0.426410663	0.0975609875779788	0.652848186613484	0.539220770897781	0.790419764533348	1.23843888082192e-05
EPO_P01588_OID20522_v1_Inflammation	36	Inverse variance weighted	-0.226712199	0.104989938805626	0.797150169617552	0.64888973315114	0.979285632761403	0.0308214178855406
ERBIN_Q96RT1_OID21323_v1_Oncology	5	Inverse variance weighted	-0.741978671	0.35246772662463	0.47617079749498	0.238636115866722	0.950143810225434	0.0352828858491791
F10_P00742_OID30684_v1_Inflammation_II	37	Inverse variance weighted	-0.179483931	0.0896475297022908	0.835701379394695	0.701038066974537	0.996232342326658	0.045273243261873
FABP1_P07148_OID20778_v1_Inflammation	20	Inverse variance weighted	0.391935877423925	0.117827946964241	1.47984281702627	1.17467686512957	1.86428696104668	0.000879943497339616
FABP9_Q0Z7S8_OID20501_v1_Inflammation	112	Inverse variance weighted	0.132823330789096	0.0568325330637733	1.14204821574994	1.02166287145181	1.27661889605935	0.0194339687731272
FAP_Q12884_OID20330_v1_Cardiometabolic	65	Inverse variance weighted	0.403759673576543	0.0970684255350697	1.49744402834324	1.23801038100209	1.81124379280712	3.18893850238865e-05
FCAMR_Q8WWV6_OID30332_v1_Cardiometabolic_II	69	Inverse variance weighted	0.163179325470593	0.0798604813133032	1.17724778127323	1.00667496100787	1.37672276771957	0.0410222491294447
FCER2_P06734_OID21133_v1_Neurology	73	Inverse variance weighted	-0.168097182	0.0840127842601768	0.845271685573954	0.716940634370214	0.996573758245216	0.0454082973730416
FCRL5_Q96RD9_OID21111_v1_Neurology	94	Inverse variance weighted	0.235419991087523	0.0595410310086842	1.26544013071813	1.12605409500709	1.42207974868368	7.68837283654115e-05
FCRLB_Q6BAA4_OID21193_v1_Oncology	76	Inverse variance weighted	-0.141350522	0.036708142356493	0.868184940554796	0.807914954057243	0.932951033052335	0.000117800644002041
FETUB_Q9UGM5_OID20404_v1_Cardiometabolic	38	Inverse variance weighted	-0.132564248	0.0641442171363876	0.875846660885016	0.772373595818905	0.993181767911305	0.0387662612625249
FGF2_P09038_OID20503_v1_Inflammation	99	Inverse variance weighted	0.239365676171101	0.0407665679547919	1.27044302239299	1.17288110289692	1.37612028121225	4.31564679355601e-09
FGFBP3_Q8TAT2_OID31108_v1_Neurology_II	88	Inverse variance weighted	-0.124288759	0.0548615949382458	0.883124794255856	0.793090861397444	0.983379635537888	0.023482220517056
FKBP1B_P68106_OID20618_v1_Inflammation	25	Inverse variance weighted	-0.30510382	0.119889972133545	0.737046850436869	0.582696876591819	0.932282429444783	0.0109319926183252
FKBP5_Q13451_OID20937_v1_Neurology	18	Inverse variance weighted	-0.274474217	0.130819781508232	0.759971598052622	0.58808664344597	0.982094792125166	0.0358954796206298
FN1_P02751_OID30787_v1_Inflammation_II	43	Inverse variance weighted	0.228935722949579	0.0616945551866762	1.25726122336952	1.11406378197821	1.4188647089683	0.00020661101146449
FNDC1_Q4ZHG4_OID31127_v1_Neurology_II	63	Inverse variance weighted	-0.116567289	0.0502690440014423	0.889970210168747	0.806465133046773	0.982121783734781	0.020402182822965
FOLR3_P41439_OID21485_v1_Oncology	109	Inverse variance weighted	-0.089355597	0.0321264713805391	0.914520315143043	0.858710459442796	0.973957400439752	0.00541300404295032
FST_P19883_OID20770_v1_Inflammation	22	Inverse variance weighted	0.333337974229303	0.151807982306822	1.3956189019932	1.03644265827496	1.87926664736332	0.0281072019266822
GAL_P22466_OID20727_v1_Inflammation	103	Inverse variance weighted	-0.207503276	0.0637386490143279	0.812610579617516	0.7171781322851	0.920741897138342	0.00113179737864772
GALNT3_Q14435_OID20471_v1_Inflammation	106	Inverse variance weighted	-0.1062497	0.045066230668995	0.899200089350972	0.823180722425664	0.9822397180369	0.0183917910720663
GALNT7_Q86SF2_OID21377_v1_Oncology	49	Inverse variance weighted	0.230849641737075	0.0880106416540382	1.25966982344295	1.06008467191104	1.49683143822114	0.00871658748924929
GAST_P01350_OID31083_v1_Neurology_II	26	Inverse variance weighted	0.633233358497052	0.20494404797797	1.88369139281233	1.26054355961718	2.81489143019608	0.00200300401701665
GBP4_Q96PP9_OID20845_v1_Neurology	104	Inverse variance weighted	0.148003432709443	0.0318461820060633	1.15951687664067	1.08935406098166	1.23419871956321	3.36068929358768e-06
GDF2_Q9UK05_OID20202_v1_Cardiometabolic	70	Inverse variance weighted	0.285313735740247	0.0864552388903859	1.33017928744688	1.12284031149989	1.57580460786017	0.00096639221913588
GLO1_Q04760_OID20107_v1_Cardiometabolic	37	Inverse variance weighted	0.203547420979791	0.0756981397025106	1.22574328221045	1.05672982334585	1.4217887682274	0.00716802512243757
GOLGA3_Q08378_OID31026_v1_Neurology_II	21	Inverse variance weighted	-0.348806076	0.119474441296446	0.705529936395242	0.558234596760261	0.891690507966935	0.00350589210788192
GRN_P28799_OID21159_v1_Neurology	138	Inverse variance weighted	0.0939126172215315	0.040188033212213	1.0984637549083	1.0152593246484	1.18848711019238	0.0194480051160095
GSTA1_P08263_OID20166_v1_Cardiometabolic	33	Inverse variance weighted	-0.238892008	0.0909687749064636	0.787499921671091	0.658895186422354	0.941206036121278	0.00863724852698459
GSTA3_Q16772_OID21242_v1_Oncology	31	Inverse variance weighted	-0.296027982	0.0905534320380946	0.743766615390145	0.622810668578248	0.888213394660904	0.00107891184186231
GTPBP2_Q9BX10_OID30946_v1_Neurology_II	5	Inverse variance weighted	-0.605578351	0.306044472015747	0.545758695444468	0.299564502956527	0.994285206403352	0.0478467915848283
GZMA_P12544_OID20663_v1_Inflammation	114	Inverse variance weighted	0.411688887877939	0.0633224784530795	1.50936478159473	1.33319301759454	1.70881636331174	7.95414565193261e-11
GZMH_P20718_OID20096_v1_Cardiometabolic	61	Inverse variance weighted	0.273434344606062	0.0902489592496112	1.31447105426401	1.1013606659973	1.56881774140114	0.00244733256831246
HLA-A_P04439_OID31048_v1_Neurology_II	287	Inverse variance weighted	-0.122345718	0.0171764231868318	0.884842409848451	0.855549345299104	0.915138436571057	1.0568963161919e-12
HLA-DRA_P01903_OID20520_v1_Inflammation	170	Inverse variance weighted	-0.128185112	0.0298083277820166	0.879690522551697	0.829767751568778	0.932616884669485	1.70557743348209e-05
HLA-E_P13747_OID20532_v1_Inflammation	171	Inverse variance weighted	-0.274728623	0.032810189395191	0.759778281735032	0.712456376956202	0.810243344108246	5.6040304915644e-17
HMCN2_Q8NDA2_OID30592_v1_Inflammation_II	91	Inverse variance weighted	0.0827107954406717	0.0367221672178629	1.08622762113771	1.01079317829732	1.16729165793343	0.024300812573894
HPGDS_O60760_OID21266_v1_Oncology	56	Inverse variance weighted	-0.09621369	0.0436502782404067	0.908269906842949	0.833794561861101	0.989397462409842	0.0275106891918611
HS3ST3B1_Q9Y662_OID21303_v1_Oncology	63	Inverse variance weighted	-0.161776766	0.0580174472763995	0.8506310731765	0.759199293250845	0.95307415205184	0.00529665159968153
HSPB1_P04792_OID20230_v1_Cardiometabolic	70	Inverse variance weighted	-0.161279804	0.0526163254464459	0.851053909351685	0.76766042232151	0.94350670630176	0.00217521117519029
HYOU1_Q9Y4L1_OID20300_v1_Cardiometabolic	51	Inverse variance weighted	0.321135235404203	0.0944463545935985	1.37869201625923	1.14570524328892	1.65905819741247	0.000673398654039568
ICAM1_P05362_OID20411_v1_Cardiometabolic	82	Inverse variance weighted	0.191485765228625	0.0481300926359471	1.21104759403167	1.10202652868976	1.33085387404751	6.93502499396425e-05
ICAM3_P32942_OID20277_v1_Cardiometabolic	172	Inverse variance weighted	0.278703829943422	0.052723980782193	1.32141592208029	1.19168089540946	1.46527484484621	1.24956848248675e-07
ICAM5_Q9UMF0_OID20145_v1_Cardiometabolic	142	Inverse variance weighted	0.0954390652095615	0.0304651355295738	1.10014178308245	1.03637329217703	1.16783397644436	0.00173188266654875
ICOSLG_O75144_OID21351_v1_Oncology	73	Inverse variance weighted	-0.14103695	0.0481851167653209	0.86845722150728	0.790191641329154	0.954474719979955	0.00342269130541153
IDI2_Q9BXS1_OID20823_v1_Neurology	45	Inverse variance weighted	0.205358815977401	0.0655609403400075	1.22796559959985	1.07989020389833	1.39634521024194	0.00173421983013016
IDO1_P14902_OID30230_v1_Cardiometabolic_II	48	Inverse variance weighted	0.322939749408114	0.0794249722265519	1.38118213135773	1.18206960395401	1.61383396849116	4.78325853315741e-05
IDO1_P14902_OID30563_v1_Inflammation_II	48	Inverse variance weighted	0.367436585838147	0.0797257898454142	1.44402822378651	1.23512729512147	1.68826121755082	4.05088475111716e-06
IDO1_P14902_OID31050_v1_Neurology_II	50	Inverse variance weighted	0.326189922072094	0.0794660707977739	1.38567851481817	1.18582225888126	1.6192181686994	4.04717807696619e-05
IDO1_P14902_OID31474_v1_Oncology_II	49	Inverse variance weighted	0.350223491795823	0.0754986286506112	1.41938473399093	1.22414933166252	1.64575756484743	3.50427793417708e-06
IDUA_P35475_OID21468_v1_Oncology	127	Inverse variance weighted	0.0734414401845165	0.0328242069390434	1.07620551243034	1.00914758028321	1.14771944918145	0.0252590953552098
IFNLR1_Q8IU57_OID20506_v1_Inflammation	18	Inverse variance weighted	0.222770083178276	0.111290619535115	1.24953325199326	1.00465125253915	1.55410481387521	0.0453173448021562
IGF2R_P11717_OID21146_v1_Neurology	105	Inverse variance weighted	-0.161718294	0.0571322732606147	0.850680812855055	0.760562072946012	0.951477691435063	0.00464615956517429
IGFBP1_P08833_OID20246_v1_Cardiometabolic	3	Inverse variance weighted	0.754880598263878	0.351919201400204	2.12735749801145	1.06728598492926	4.24033481958024	0.0319496865660694
IGFBPL1_Q8WX77_OID20155_v1_Cardiometabolic	57	Inverse variance weighted	0.20379510948218	0.052156885327767	1.22604692233086	1.1069047583855	1.3580130037109	9.33146491404125e-05
IKZF2_Q9UKS7_OID21213_v1_Oncology	11	Inverse variance weighted	0.520200387174953	0.200986943848264	1.68236474024098	1.13458390164018	2.4946159690037	0.00964706130576697
IL12B_P29460_OID20666_v1_Inflammation	147	Inverse variance weighted	0.122712016327685	0.0601181873399978	1.1305587915892	1.00489229753987	1.27194047000736	0.0412329807220666
IL12RB1_P42701_OID20486_v1_Inflammation	76	Inverse variance weighted	0.11459649475993	0.0504869604862603	1.12142084707864	1.01576502947441	1.23806656044587	0.0232182876381795
IL12RB2_Q99665_OID30422_v1_Inflammation_II	12	Inverse variance weighted	0.830658057964673	0.210745165813788	2.29482837358539	1.51830948190974	3.46848737161849	8.09640435466596e-05
IL15RA_Q13261_OID20498_v1_Inflammation	46	Inverse variance weighted	-0.256636835	0.079676886938798	0.773649124978084	0.661792290086006	0.904412120760079	0.00127757674186499
IL17C_Q9P0M4_OID20477_v1_Inflammation	16	Inverse variance weighted	-0.341832547	0.172012264356382	0.710467164886212	0.507135737324294	0.995322465430346	0.0468939433716627
IL18RAP_O95256_OID20900_v1_Neurology	18	Inverse variance weighted	0.323419815522849	0.16309142728505	1.38184534927876	1.00376769804046	1.90232916744683	0.0473609130035061
IL19_Q9UHD0_OID20158_v1_Cardiometabolic	64	Inverse variance weighted	0.143493928414926	0.0603015653447426	1.15429980235638	1.0256256948376	1.29911725147541	0.0173311874882203
IL1A_P01583_OID20488_v1_Inflammation	15	Inverse variance weighted	-0.886794968	0.298915354465466	0.411974029041184	0.229312617909545	0.740136335068031	0.00301005389667894
IL1R1_P14778_OID21116_v1_Neurology	101	Inverse variance weighted	-0.165366664	0.0577443141566683	0.847582869182529	0.756883813986564	0.949150592014697	0.00418626617590585
IL1R2_P27930_OID20757_v1_Inflammation	102	Inverse variance weighted	0.12047665320304	0.0532494721819575	1.12803440466812	1.01623811588601	1.25212939588037	0.0236668505778127
IL1RL1_Q01638_OID20250_v1_Cardiometabolic	143	Inverse variance weighted	0.180808228656763	0.0355748191445755	1.19818537963971	1.11748607115088	1.28471239243618	3.72542856926631e-07
IL20RB_Q6UXL0_OID30461_v1_Inflammation_II	6	Inverse variance weighted	-0.702262778	0.299793917571612	0.495462911715122	0.275309638465205	0.891663285941412	0.0191557999921724
IL6R_P08887_OID20385_v1_Cardiometabolic	115	Inverse variance weighted	-0.060710836	0.0287881314333764	0.941095331205999	0.889464596950464	0.995723073694246	0.034954576534211
IMPA1_P29218_OID20907_v1_Neurology	18	Inverse variance weighted	-0.292898594	0.140148189051356	0.746097795782912	0.566890540379407	0.981956623406626	0.0366249286091283
IQGAP2_Q13576_OID21361_v1_Oncology	5	Inverse variance weighted	0.713798804136252	0.263370285175243	2.04173268783014	1.21846643213949	3.42124514766844	0.00672329046986815
ITGA5_P08648_OID21139_v1_Neurology	47	Inverse variance weighted	0.439370187150028	0.121267239155322	1.55172961143994	1.22346426759867	1.9680711981442	0.000291029600474855
ITPA_Q9BY32_OID30082_v1_Cardiometabolic_II	64	Inverse variance weighted	0.0884211398599002	0.0337151064739564	1.09244809860336	1.0225909270291	1.16707748582257	0.00872624025925281
JAM3_Q9BX67_OID30586_v1_Inflammation_II	48	Inverse variance weighted	-0.287097452	0.0810832319864267	0.750438593777117	0.640170593139613	0.879700019128119	0.00039895418028385
KCTD5_Q9NXV2_OID31148_v1_Neurology_II	9	Inverse variance weighted	1.03527337905898	0.405140157661615	2.81587593192231	1.27277387223076	6.22982403785686	0.0106082217370655
KIAA0319_Q5VV43_OID31094_v1_Neurology_II	51	Inverse variance weighted	0.263690454255655	0.0838204814088052	1.30172519043673	1.10451056659922	1.53415324638755	0.00165579297365386
KIR2DL2_P43627_OID31431_v1_Oncology_II	225	Inverse variance weighted	-0.148098311	0.0327830052427805	0.862346332941708	0.808679182671626	0.919575047648996	6.2564256174765e-06
KIR2DL3_P43628_OID21196_v1_Oncology	204	Inverse variance weighted	-0.194269077	0.0360917792632067	0.823436306275927	0.767199072117989	0.883795842741926	7.34009895519081e-08
KLB_Q86Z14_OID20888_v1_Neurology	161	Inverse variance weighted	0.0648312015235367	0.032486027437829	1.06697890476912	1.00115925916745	1.13712575976076	0.0459704877916715
KLK11_Q9UBX7_OID21518_v1_Oncology	37	Inverse variance weighted	0.139192377764959	0.0618531273728588	1.14934518719507	1.01812250329583	1.29748075997947	0.0244255133547568
KLK12_Q9UKR0_OID21201_v1_Oncology	53	Inverse variance weighted	0.0736077386169902	0.0374640787176563	1.07638449860222	1.00017816019903	1.15839720855392	0.0494425926692792
LAG3_P18627_OID21315_v1_Oncology	59	Inverse variance weighted	0.232821187574155	0.089202847494845	1.26215577001302	1.05969762339822	1.50329410258431	0.00905370137096847
LBP_P18428_OID20355_v1_Cardiometabolic	63	Inverse variance weighted	-0.141725962	0.0540000565003192	0.867859049989135	0.7806986359641	0.964750411940875	0.00867630145609792
LECT2_O14960_OID30320_v1_Cardiometabolic_II	106	Inverse variance weighted	-0.089680074	0.0419441744351056	0.914223622492101	0.842071243751358	0.992558335324618	0.0325101088234401
LEFTY2_O00292_OID21454_v1_Oncology	106	Inverse variance weighted	-0.128159676	0.0325019003871519	0.879712898465896	0.825419612083642	0.937577412019194	8.04203034630043e-05
LILRA2_Q8N149_OID21152_v1_Neurology	78	Inverse variance weighted	0.0937993405339545	0.0470876734977995	1.09833933161999	1.00150863732831	1.20453208531638	0.0463694386449529
LILRB1_Q8NHL6_OID20323_v1_Cardiometabolic	203	Inverse variance weighted	-0.082056316	0.0356236333362123	0.921220077809977	0.859092536174976	0.98784053640919	0.0212550239378252
LRCH4_O75427_OID30191_v1_Cardiometabolic_II	11	Inverse variance weighted	0.61647177168615	0.245730826136407	1.85238087603539	1.14435293209919	2.99847609391561	0.012116678997629
LRRC37A2_A6NM11_OID31440_v1_Oncology_II	193	Inverse variance weighted	-0.042370251	0.0190550296883837	0.958514824050428	0.923376601329958	0.994990198583252	0.026177182570658
LSP1_P33241_OID20530_v1_Inflammation	12	Inverse variance weighted	0.462753910706339	0.159654224759434	1.58844239564698	1.16163864137061	2.172060359	0.00374981216622381
LTA_P01374_OID20586_v1_Inflammation	154	Inverse variance weighted	-0.198538728	0.0415683020594393	0.819928016322713	0.755774218953493	0.889527500530246	1.7863438779193e-06
LTB_Q06643_OID31383_v1_Oncology_II	64	Inverse variance weighted	-0.243314017	0.0916415717701849	0.784025278013627	0.655123509201252	0.938289693364541	0.00792939307323244
LY96_Q9Y6Y9_OID20945_v1_Neurology	46	Inverse variance weighted	0.307939428512109	0.141601901390163	1.36061857174977	1.03086649079702	1.7958512710594	0.0296537839495092
MAMDC2_Q7Z304_OID30309_v1_Cardiometabolic_II	60	Inverse variance weighted	0.192761626069852	0.0842310587113583	1.21259370833737	1.02805508578941	1.43025750450942	0.0221092155349192
MAN1A2_O60476_OID30262_v1_Cardiometabolic_II	107	Inverse variance weighted	0.218610250097998	0.0650667396804487	1.24434619835519	1.09535601723954	1.41360200427182	0.000780031758373433
MAN2B2_Q9Y2E5_OID30306_v1_Cardiometabolic_II	136	Inverse variance weighted	0.107215746491778	0.0344632508477929	1.1131743920438	1.04046504808874	1.19096478000709	0.00186444439412767
MANSC1_Q9H8J5_OID21492_v1_Oncology	52	Inverse variance weighted	-0.290351147	0.12439607618306	0.748000862886774	0.586157088196032	0.954531305935926	0.0195912160441482
MBL2_P11226_OID30759_v1_Inflammation_II	127	Inverse variance weighted	-0.077549822	0.0299676670367162	0.925380918582929	0.872592642735918	0.981362668601534	0.00965957830955312
MCTS1_Q9ULC4_OID31444_v1_Oncology_II	14	Inverse variance weighted	0.450443872172376	0.221115931421934	1.56900847014617	1.01720294176655	2.42015381425765	0.0416361215372575
MELTF_P08582_OID30347_v1_Cardiometabolic_II	117	Inverse variance weighted	-0.081725616	0.0374137708337202	0.921524775683735	0.856366699921863	0.991640511332869	0.0289348797193183
MEPE_Q9NQ76_OID20753_v1_Inflammation	50	Inverse variance weighted	-0.267032689	0.112985961505657	0.765648042896396	0.613555120188648	0.955442968858019	0.0181073917528045
MFGE8_Q08431_OID21134_v1_Neurology	74	Inverse variance weighted	0.219151661358938	0.0618027431123075	1.24502008380761	1.10298295281169	1.40534811089592	0.000391146998591506
MICB_MICA_Q29980_Q29983_OID20593_v1_Inflammation	305	Inverse variance weighted	-0.133120502	0.0179938898346428	0.875359602964697	0.845025456274036	0.90678266413553	1.38152247865929e-13
MILR1_Q7Z6M3_OID20482_v1_Inflammation	98	Inverse variance weighted	0.113306071403094	0.0499131296518193	1.119974673	1.01559671599887	1.23508007436509	0.0232036118915732
MLN_P12872_OID20541_v1_Inflammation	161	Inverse variance weighted	0.155483541197683	0.0479128587335009	1.1682227083624	1.06350955284856	1.28324592165457	0.00117396276653597
MMP12_P39900_OID21439_v1_Oncology	84	Inverse variance weighted	0.0912825042442715	0.0465521863361446	1.09557846711116	1.00004021983422	1.20024390398678	0.0498948949881341
MMP9_P14780_OID21103_v1_Neurology	42	Inverse variance weighted	-0.28754617	0.115592335270488	0.750101934107385	0.598034313242213	0.940837171200506	0.0128612432033047
MOCS2_O96007_OID30638_v1_Inflammation_II	70	Inverse variance weighted	0.11401233415538	0.0455363643081294	1.12076594850025	1.02507016111025	1.22539544996333	0.0122879781188816
MRC1_P22897_OID30694_v1_Inflammation_II	62	Inverse variance weighted	0.175876242468404	0.084402337247389	1.19229049459122	1.01050242884272	1.40678199568566	0.0371798166140314
MSLN_Q13421_OID21380_v1_Oncology	87	Inverse variance weighted	0.108669356574218	0.0477561677122232	1.11479369019251	1.01518135139419	1.22418026098125	0.0228757055716925
MYOC_Q99972_OID21121_v1_Neurology	56	Inverse variance weighted	0.243079078344304	0.059928371371323	1.27516945842098	1.1338506225205	1.43410173738318	4.98860374076059e-05
NFKBIE_O00221_OID21212_v1_Oncology	7	Inverse variance weighted	0.45594184867358	0.157659523663578	1.57765859915876	1.15827193396285	2.14889662998552	0.00382871322147438
NFU1_Q9UMS0_OID31510_v1_Oncology_II	13	Inverse variance weighted	-0.398259641	0.172846914558615	0.671487659586287	0.478528459625196	0.942254672438562	0.0212160356808601
NHLRC3_Q5JS37_OID30614_v1_Inflammation_II	61	Inverse variance weighted	0.345460948902945	0.110210130139645	1.41264092490065	1.13820116852493	1.75325279738583	0.00172108415070592
NOS3_P29474_OID20834_v1_Neurology	15	Inverse variance weighted	0.485379394614804	0.245148014563115	1.62479132900297	1.0049012581339	2.62707091013658	0.0477097967580742
NPTX1_Q15818_OID21074_v1_Neurology	171	Inverse variance weighted	-0.157720252	0.0340592996902587	0.854088678054874	0.798934367810284	0.913050557558118	3.64335819417423e-06
NPY_P01303_OID21388_v1_Oncology	74	Inverse variance weighted	0.245356085416993	0.085732004155563	1.27807633653174	1.08038921154223	1.51193579549969	0.00421114977168033
NTF3_P20783_OID20591_v1_Inflammation	37	Inverse variance weighted	-0.212707094	0.0976852798546259	0.808392885837668	0.667530469668414	0.978980117862737	0.029445267942146
NUDT2_P50583_OID21308_v1_Oncology	37	Inverse variance weighted	-0.185467397	0.0903057474127947	0.830715919131019	0.695957515307351	0.99156762175768	0.0399977841824415
NUMB_P49757_OID30568_v1_Inflammation_II	11	Inverse variance weighted	0.530162832672668	0.205382509822647	1.69920897283142	1.13611337064253	2.54139349818397	0.00984165664011553
OGN_P20774_OID21123_v1_Neurology	91	Inverse variance weighted	-0.122066462	0.0424309141260664	0.885089541875383	0.814459111025767	0.96184509023485	0.00401693882207608
OSM_P13725_OID20574_v1_Inflammation	31	Inverse variance weighted	-0.381776694	0.12587645	0.682647475707472	0.533394202672963	0.87366449382935	0.00242177544661693
PADI4_Q9UM07_OID20832_v1_Neurology	25	Inverse variance weighted	0.217930748747036	0.109500837789231	1.24350095063835	1.00331458781787	1.54118621717794	0.0465667147736502
PAMR1_Q6UXH9_OID21153_v1_Neurology	160	Inverse variance weighted	0.324979901679359	0.0526973261885022	1.38400282956858	1.24818830296302	1.53459524312703	6.9635412339882e-10
PCDH1_Q08174_OID20614_v1_Inflammation	21	Inverse variance weighted	0.296988355726441	0.138581844630051	1.34579962849783	1.02569244463989	1.76580869785073	0.0321087745644009
PDCD1_Q15116_OID21396_v1_Oncology	50	Inverse variance weighted	-0.432298964	0.0993141334733045	0.649015315278264	0.53421619313683	0.788483922571506	1.34382564244932e-05
PDIA5_Q14554_OID31209_v1_Oncology_II	82	Inverse variance weighted	-0.318479925	0.0711351718170378	0.727253677296294	0.632607658409501	0.836059924520571	7.56605890047319e-06
PGLYRP1_O75594_OID20338_v1_Cardiometabolic	81	Inverse variance weighted	0.204856496796758	0.0797225005755783	1.22734892382301	1.0498007619793	1.43492502136248	0.0101810253655507
PGLYRP4_Q96LB8_OID30101_v1_Cardiometabolic_II	37	Inverse variance weighted	-0.151130006	0.0689398259225869	0.859735920358159	0.751073272762979	0.984119498800683	0.0283649429934889
PGR_P06401_OID30460_v1_Inflammation_II	17	Inverse variance weighted	0.325616680645274	0.147040569592564	1.38488441411668	1.03812599956788	1.84746826614652	0.0267965808109413
PHOSPHO1_Q8TCT1_OID20922_v1_Neurology	4	Inverse variance weighted	-0.817776421	0.380745441898673	0.441412078773051	0.209289359994757	0.930981982512761	0.0317272757237324
PIKFYVE_Q9Y2I7_OID30465_v1_Inflammation_II	6	Inverse variance weighted	0.775011173711557	0.34010947409922	2.17061638088928	1.11448966933869	4.22756316420645	0.0226842549939913
PILRA_Q9UKJ1_OID21129_v1_Neurology	153	Inverse variance weighted	-0.07024216	0.0278571278122549	0.932168058787732	0.882636232947663	0.984479514195983	0.0116850761023044
PILRB_Q9UKJ0_OID20197_v1_Cardiometabolic	167	Inverse variance weighted	-0.070394489	0.0240668034159853	0.932026072915919	0.88908234238576	0.97704403651081	0.00344498103710429
PINLYP_A6NC86_OID30651_v1_Inflammation_II	110	Inverse variance weighted	-0.110130971	0.0383366598974249	0.895716814359807	0.830879230706788	0.965613992835514	0.00406938436104673
PLA2G10_O15496_OID21002_v1_Neurology	133	Inverse variance weighted	0.108153235471043	0.0520672640375112	1.1142184700977	1.00612004940004	1.23393107994139	0.0377846727182066
PLA2G1B_P04054_OID20252_v1_Cardiometabolic	59	Inverse variance weighted	0.25840250029716	0.0880706052394077	1.29485989524307	1.0895710798009	1.53882769044795	0.00334583269278793
PLA2G2A_P14555_OID20274_v1_Cardiometabolic	68	Inverse variance weighted	-0.165110096	0.0543968090483589	0.847800359721574	0.762061634421875	0.943185455713578	0.00240304427903103
PLG_P00747_OID30785_v1_Inflammation_II	96	Inverse variance weighted	0.139802775946569	0.0593088458914097	1.15004695956588	1.02383710621288	1.29181488068838	0.0184133564874215
PLXDC1_Q8IUK5_OID21258_v1_Oncology	47	Inverse variance weighted	0.373533332078168	0.0751442570849516	1.45285898954582	1.25388983589934	1.68340087228648	6.66485614057724e-07
PON3_Q15166_OID20777_v1_Inflammation	59	Inverse variance weighted	0.128755613541441	0.057847333691909	1.13741212207671	1.01549364041765	1.27396793436832	0.0260287181813654
POSTN_Q15063_OID30410_v1_Cardiometabolic_II	65	Inverse variance weighted	-0.132049998	0.061625493961597	0.876297180900565	0.77659525929551	0.98879917185031	0.0321306089313521
PPCDC_Q96CD2_OID21027_v1_Neurology	32	Inverse variance weighted	0.188283988090609	0.0743052679433675	1.20717629036502	1.04356805447488	1.39643465490399	0.011279281794735
PRSS27_Q9BQR3_OID20212_v1_Cardiometabolic	146	Inverse variance weighted	0.0971730551044142	0.0375490669272147	1.10205107268326	1.02385701586877	1.18621696973164	0.00965643170929304
PSCA_O43653_OID31493_v1_Oncology_II	145	Inverse variance weighted	-0.053802008	0.0222112135491262	0.947619709373203	0.907251131044766	0.98978450713912	0.0154230232979981
PSG1_P11464_OID20916_v1_Neurology	134	Inverse variance weighted	0.0627940375514038	0.0294960389190882	1.06480750628363	1.0049942310743	1.12818063067481	0.0332627584014783
PSIP1_O75475_OID20534_v1_Inflammation	12	Inverse variance weighted	0.533516647257519	0.267203858946229	1.70491737177232	1.0098452322576	2.87840468194591	0.0458615645823795
PTGR1_Q14914_OID30297_v1_Cardiometabolic_II	71	Inverse variance weighted	0.0978569277178799	0.045384768327171	1.10280499299386	1.00894252942574	1.20539953178938	0.031070992042145
PYDC1_Q8WXC3_OID30202_v1_Cardiometabolic_II	162	Inverse variance weighted	0.068003998631675	0.0341793162095039	1.07036958848396	1.00101305165158	1.14453158633749	0.0466323355074877
PYY_P10082_OID30150_v1_Cardiometabolic_II	38	Inverse variance weighted	0.218880606275482	0.0831844825260703	1.24468266051711	1.05742744591884	1.46509808438513	0.00850671076529061
RARRES2_Q99969_OID20373_v1_Cardiometabolic	28	Inverse variance weighted	0.702326409591744	0.179880765996714	2.0184429747105	1.41872716680792	2.87166703893095	9.44595547400604e-05
RBM17_Q96I25_OID31034_v1_Neurology_II	12	Inverse variance weighted	-0.403892123	0.180620514459259	0.667716148912385	0.468645654190818	0.951347465897661	0.0253428320911183
REG4_Q9BYZ8_OID20784_v1_Inflammation	25	Inverse variance weighted	0.244983987907156	0.112094340471858	1.27760085597758	1.02560130599787	1.59151898271671	0.0288510254238239
RET_P07949_OID21346_v1_Oncology	77	Inverse variance weighted	0.120222607972162	0.0550532722749179	1.12774786930536	1.01239437575346	1.25624488557264	0.0289805905843291
RGMB_Q6NW40_OID21045_v1_Neurology	39	Inverse variance weighted	0.205475246120783	0.102422306926348	1.22810858013414	1.00473871691976	1.5011372202546	0.0448394811212598
RGS10_O43665_OID30999_v1_Neurology_II	4	Inverse variance weighted	-0.967682508	0.39464993767415	0.379962578937113	0.175310536130865	0.82351902275156	0.0142063801190921
RILPL2_Q969X0_OID30342_v1_Cardiometabolic_II	10	Inverse variance weighted	-0.76561815	0.241213860463216	0.465046373907133	0.289848381236811	0.746142272595543	0.00150342188169755
RNASET2_O00584_OID20321_v1_Cardiometabolic	127	Inverse variance weighted	-0.32283237	0.0525877979425687	0.724095224148933	0.65317874766129	0.802711195844325	8.30835411064665e-10
ROBO1_Q9Y6N7_OID20734_v1_Inflammation	67	Inverse variance weighted	0.288613098414436	0.0932273684914832	1.33457527933582	1.11169675485649	1.60213760491204	0.0019628404620442
RRM2_P31350_OID21187_v1_Oncology	7	Inverse variance weighted	1.06578757899881	0.391818107306241	2.90312452382584	1.34692482771188	6.25731431141297	0.00652605923319476
RTN4R_Q9BZR6_OID21424_v1_Oncology	60	Inverse variance weighted	0.119343948186955	0.0589004378699415	1.12675739781221	1.00390670130235	1.26464165631879	0.0427445006490201
RWDD1_Q9H446_OID21015_v1_Neurology	8	Inverse variance weighted	0.403154750940522	0.204262681259935	1.49653846447997	1.00280381903975	2.23336542317185	0.048415031390296
S100A13_Q99584_OID30529_v1_Inflammation_II	18	Inverse variance weighted	0.388827287161153	0.138476015135955	1.47524973475894	1.12458524604059	1.93525727602137	0.00498651672320872
SBSN_Q6UWP8_OID30398_v1_Cardiometabolic_II	67	Inverse variance weighted	-0.096201732	0.0436803590510195	0.908280768480615	0.83375537455514	0.989467629917122	0.0276368897487788
SCARF2_Q96GP6_OID21048_v1_Neurology	42	Inverse variance weighted	0.185958561791856	0.0793108746886836	1.20437235231137	1.03097942388592	1.4069269758506	0.0190434544974641
SCG3_Q8WXD2_OID20728_v1_Inflammation	115	Inverse variance weighted	0.0769932710584265	0.0339514108785004	1.08003480887702	1.01050328198304	1.15435071729495	0.023344522043449
SCGB1A1_P11684_OID20688_v1_Inflammation	100	Inverse variance weighted	0.307537958957923	0.0648108608597182	1.36007243445443	1.19782650859509	1.54429461502935	2.08340723119467e-06
SCGB3A1_Q96QR1_OID30577_v1_Inflammation_II	72	Inverse variance weighted	-0.161764401	0.0776946490531791	0.85064159126407	0.730485488522742	0.990561931971549	0.0373376008945102
SCN4B_Q8IWT1_OID30277_v1_Cardiometabolic_II	76	Inverse variance weighted	-0.130990948	0.0428828273049807	0.877225714598314	0.806508138786306	0.954144065440631	0.00225342225988394
SCRG1_O75711_OID30333_v1_Cardiometabolic_II	10	Inverse variance weighted	0.781133929857197	0.274640377192807	2.18394730502811	1.27486308758637	3.74128475252164	0.00445221910350766
SELPLG_Q14242_OID20560_v1_Inflammation	57	Inverse variance weighted	0.161752847186352	0.0585207399171565	1.17556966006437	1.04817671927826	1.31844564017356	0.00570929883088511
SEMA3F_Q13275_OID20186_v1_Cardiometabolic	43	Inverse variance weighted	0.26725227021606	0.12003616517804	1.30636996299811	1.03249828668543	1.65288650086024	0.0259853087133909
SEMA4D_Q92854_OID21020_v1_Neurology	19	Inverse variance weighted	-0.385945783	0.157300640120962	0.679807381964989	0.499446378307649	0.925300686211853	0.0141451879528368
SEPTIN3_Q9UH03_OID31025_v1_Neurology_II	57	Inverse variance weighted	-0.298905023	0.0821254894956738	0.741629844165821	0.63136509770847	0.871151775341542	0.000273047794501008
SERPINA4_P29622_OID30774_v1_Inflammation_II	66	Inverse variance weighted	0.0991474212392054	0.047600493002802	1.10422907437887	1.00586760228889	1.21220908788492	0.0372596609121982
SERPINA9_Q86WD7_OID21284_v1_Oncology	73	Inverse variance weighted	0.0911614573249298	0.0396922388213034	1.09544585873889	1.01345437561361	1.18407069751082	0.0216354688960587
SERPINC1_P01008_OID30789_v1_Inflammation_II	18	Inverse variance weighted	0.660673295645673	0.22333547520432	1.93609546030133	1.24974029314654	2.99939567601018	0.00309430975379262
SERPIND1_P05546_OID30767_v1_Inflammation_II	72	Inverse variance weighted	0.202916943662534	0.0595846820631638	1.22497072244053	1.08994906611974	1.37671870868105	0.000660377004760785
SERPINE2_P07093_OID30359_v1_Cardiometabolic_II	82	Inverse variance weighted	-0.107490679	0.0516446572895046	0.898084893526484	0.811627159687393	0.993752446987025	0.0374017550992462
SERPINF1_P36955_OID30757_v1_Inflammation_II	27	Inverse variance weighted	0.255550058347067	0.104464618826104	1.29117164531855	1.05211182421413	1.58455040548554	0.0144337512853656
SERPINI2_O75830_OID31504_v1_Oncology_II	199	Inverse variance weighted	0.0665925496472906	0.0331168641044634	1.06885988210278	1.00168491387749	1.14053973633918	0.0443428871910449
SFTPA2_Q8IWL1_OID21218_v1_Oncology	51	Inverse variance weighted	0.0960632882265193	0.0473399676928371	1.1008287312875	1.00328232662397	1.20785930686711	0.0424357175031872
SHBG_P04278_OID30685_v1_Inflammation_II	54	Inverse variance weighted	0.238998387755428	0.0749075427302976	1.26997648906949	1.09656175127686	1.47081573920596	0.00141988311647841
SLAMF8_Q9P0V8_OID21214_v1_Oncology	65	Inverse variance weighted	0.122631084869161	0.0402020544655502	1.13046729751967	1.04481000774482	1.22314708060641	0.00228560663214418
SMAD5_Q99717_OID21353_v1_Oncology	39	Inverse variance weighted	0.262284725417948	0.0980035958378528	1.29989660334768	1.07272021302774	1.57518349973625	0.00744451886292966
SMNDC1_O75940_OID31471_v1_Oncology_II	5	Inverse variance weighted	0.52299697903702	0.248154397912532	1.68707621274473	1.03729292114956	2.74389816953038	0.0350702193083677
SNAP25_P60880_OID30811_v1_Neurology_II	57	Inverse variance weighted	-0.124138828	0.0593810312480439	0.883257211490894	0.786214479338318	0.992277962506163	0.0365687041349814
SPARCL1_Q14515_OID20361_v1_Cardiometabolic	131	Inverse variance weighted	0.164442983711174	0.031765538304857	1.17873636046284	1.10758561936826	1.25445778924944	2.25756515773162e-07
SPINK2_P20155_OID30627_v1_Inflammation_II	77	Inverse variance weighted	0.145500191981021	0.0471967556791352	1.15661795663086	1.05442389938962	1.26871659336947	0.00205033234426335
SPINK5_Q9NQ38_OID21148_v1_Neurology	67	Inverse variance weighted	0.225197518037047	0.0533832838274992	1.25257009694679	1.12813551326702	1.39072995160107	2.45930209148058e-05
SPINT1_O43278_OID21109_v1_Neurology	72	Inverse variance weighted	0.249088531665154	0.076161216472763	1.28285560138508	1.10496377030569	1.48938683623065	0.00107341230377941
SSNA1_O43805_OID31453_v1_Oncology_II	10	Inverse variance weighted	0.562085969359569	0.280044514977817	1.75432816096287	1.01328620759224	3.03731292628611	0.0447357382429619
ST8SIA1_Q92185_OID30442_v1_Inflammation_II	3	Inverse variance weighted	0.990502309618279	0.448519859999465	2.69258664488597	1.11784573702589	6.48570961097683	0.0272177914979413
STAB2_Q8WWQ8_OID30401_v1_Cardiometabolic_II	121	Inverse variance weighted	-0.105649528	0.0417267289034198	0.899739926540094	0.829083905070407	0.976417381231911	0.0113433756601173
STX3_Q13277_OID31090_v1_Neurology_II	16	Inverse variance weighted	0.537414784075322	0.152328090154518	1.71157634330941	1.26979024748871	2.3070688917088	0.000418698844122749
STX7_O15400_OID30560_v1_Inflammation_II	73	Inverse variance weighted	-0.164905195	0.0430986283589568	0.847974092711211	0.779284953299322	0.922717754096313	0.000130121581211552
SULT1A1_P50225_OID21031_v1_Neurology	23	Inverse variance weighted	-0.3975181	0.175157423233429	0.67198577959952	0.476719672499557	0.947233592472302	0.023238517075592
TACC3_Q9Y6A5_OID21285_v1_Oncology	22	Inverse variance weighted	-0.237325789	0.118490823616311	0.788734285387032	0.625272450736895	0.994929126034312	0.045187553647531
TANK_Q92844_OID20474_v1_Inflammation	3	Inverse variance weighted	1.13536620997409	0.516189061900903	3.11231309433246	1.13160349461596	8.55997073466154	0.0278412376815153
TBC1D23_Q9NUY8_OID21286_v1_Oncology	18	Inverse variance weighted	-0.299812883	0.152389297442077	0.740956853537897	0.549637721640565	0.998870778312064	0.0491354672538897
TCL1A_P56279_OID20987_v1_Neurology	74	Inverse variance weighted	-0.163723713	0.0704263458227334	0.848976550381079	0.739516007157354	0.974639055978666	0.0200852819457602
TCN2_P20062_OID20341_v1_Cardiometabolic	132	Inverse variance weighted	0.0912869789900034	0.0316637473811645	1.09558336955719	1.02965730585982	1.16573049384423	0.00393891830023544
TCTN3_Q6NUS6_OID30326_v1_Cardiometabolic_II	115	Inverse variance weighted	-0.093900861	0.0339405705500771	0.910373011499761	0.851782233769712	0.972994020313429	0.00566397141014088
TDP1_Q9NUW8_OID31403_v1_Oncology_II	13	Inverse variance weighted	0.899305824510368	0.274986027078609	2.45789630744215	1.43380709589327	4.21343587672373	0.00107407213356159
TEK_Q02763_OID21496_v1_Oncology	157	Inverse variance weighted	0.0975944749371075	0.0493002754861207	1.10251559673488	1.00096640164975	1.21436707469928	0.0477492923113723
TFF2_Q03403_OID20787_v1_Inflammation	32	Inverse variance weighted	-0.270377884	0.107969781059567	0.76309108022968	0.617547892678974	0.942935768430851	0.0122728771871835
TFF3_Q07654_OID20371_v1_Cardiometabolic	89	Inverse variance weighted	0.178222566585163	0.0568135148639447	1.19509127902197	1.06915442329474	1.33586237317624	0.00170700776167511
TGM2_P21980_OID20141_v1_Cardiometabolic	24	Inverse variance weighted	0.477289309748714	0.18583169546284	1.61169965703379	1.11969820216357	2.31988921609732	0.0102170481561186
TGOLN2_O43493_OID30691_v1_Inflammation_II	104	Inverse variance weighted	-0.070448263	0.0352249035549198	0.931975956043059	0.869802526759248	0.998593538097167	0.0455049979818098
TIE1_P35590_OID20303_v1_Cardiometabolic	99	Inverse variance weighted	0.133693080581124	0.0512591531596427	1.14304194403292	1.03378325940733	1.26384798160457	0.00910251658807402
TLR1_Q15399_OID30532_v1_Inflammation_II	43	Inverse variance weighted	-0.133379082	0.0601056331099368	0.875133282115096	0.777877577407615	0.984548576419787	0.0264814256024232
TMED8_Q6PL24_OID31462_v1_Oncology_II	10	Inverse variance weighted	-0.559898223	0.246749991832254	0.571267202893835	0.35220981812626	0.926567631868679	0.0232627834434394
TNFRSF10B_O14763_OID20981_v1_Neurology	39	Inverse variance weighted	0.185229647994283	0.0713993389364438	1.20349478855937	1.04632805405837	1.38426920741702	0.00947901402435769
TNFRSF11B_O00300_OID20735_v1_Inflammation	82	Inverse variance weighted	0.232350158282555	0.082537034264238	1.26156139766916	1.07312780993325	1.48308257912724	0.00487617764534774
TNFRSF14_Q92956_OID20783_v1_Inflammation	9	Inverse variance weighted	-0.528081976	0.246975910001375	0.58973501180851	0.363435020334696	0.956945161290451	0.0325011435226212
TNFRSF4_P43489_OID20653_v1_Inflammation	71	Inverse variance weighted	-0.462301172	0.112629575464098	0.629832623720393	0.505071568756234	0.785411728637553	4.04986802949723e-05
TNFRSF6B_O95407_OID20964_v1_Neurology	58	Inverse variance weighted	-0.188898871	0.0642785360523357	0.827870224033508	0.729872949474417	0.939025221218057	0.00329533420827637
TNFRSF9_Q07011_OID20985_v1_Neurology	51	Inverse variance weighted	-0.350691605	0.148107270599096	0.704200892755356	0.526774953486451	0.941386628341652	0.0178931582287779
TNFSF13B_Q9Y275_OID20272_v1_Cardiometabolic	89	Inverse variance weighted	0.210539395546544	0.0742626190372475	1.23434367990823	1.06714265667382	1.42774193365892	0.00458162787313408
TNXB_P22105_OID21107_v1_Neurology	167	Inverse variance weighted	0.154457936830631	0.0392240195051443	1.16702518824691	1.08066744902117	1.26028390254221	8.22181774233474e-05
TP53BP1_Q12888_OID30470_v1_Inflammation_II	41	Inverse variance weighted	0.575718330975729	0.123954077152163	1.77840755342837	1.39482413574172	2.26747827561017	3.40719677694956e-06
TP53I3_Q53FA7_OID30632_v1_Inflammation_II	53	Inverse variance weighted	0.203686355812784	0.0610377005146791	1.2259135924794	1.08768595536711	1.38170777034488	0.000846702319342314
TPMT_P51580_OID21270_v1_Oncology	43	Inverse variance weighted	-0.123065075	0.0542466546954399	0.884206120933878	0.795019593873419	0.983397730473313	0.0232914114655362
TRAF3_Q13114-2_OID30479_v1_Inflammation_II	15	Inverse variance weighted	0.432113918966253	0.186610665552048	1.54051059854038	1.06860815766231	2.2208073999798	0.0205806279045492
TRDMT1_O14717_OID31335_v1_Oncology_II	8	Inverse variance weighted	0.449271203825923	0.186365446565626	1.56716962196816	1.0876233779752	2.25815357940553	0.0159219339095078
TRIM58_Q8NG06_OID31429_v1_Oncology_II	21	Inverse variance weighted	0.323418907094308	0.122293132696764	1.38184409397157	1.08732914871506	1.75613162058667	0.0081782618615254
TSC1_Q92574_OID30478_v1_Inflammation_II	7	Inverse variance weighted	0.76887591987868	0.268522742595335	2.15733986745415	1.27452217592933	3.6516550214699	0.00419180711261764
TSPAN8_P19075_OID31470_v1_Oncology_II	108	Inverse variance weighted	-0.160382337	0.0519755877492036	0.851818045537565	0.769315216898986	0.943168634604963	0.00203056974377571
TST_Q16762_OID20868_v1_Neurology	9	Inverse variance weighted	-0.547629784	0.222679416894165	0.578318927784712	0.373782410334941	0.894779350195642	0.0139218173705584
ULBP2_Q9BZM5_OID20919_v1_Neurology	88	Inverse variance weighted	0.149819316384298	0.0510436396941652	1.16162433728027	1.05103330744182	1.28385189261618	0.00333416430509218
UROD_P06132_OID30603_v1_Inflammation_II	70	Inverse variance weighted	0.107295288037192	0.0523481435808768	1.1132629391768	1.00470395564485	1.23355179879739	0.0403987550252918
VAMP8_Q9BV40_OID30555_v1_Inflammation_II	18	Inverse variance weighted	-0.372999302	0.143735734687256	0.688665713748015	0.519586829611988	0.912764601147083	0.00945812115875286
VMO1_Q7Z5L0_OID21381_v1_Oncology	118	Inverse variance weighted	-0.068052137	0.030228766929781	0.934211765015917	0.880469033843935	0.991234885438178	0.0243704913690498
VSIR_Q9H7M9_OID20131_v1_Cardiometabolic	52	Inverse variance weighted	-0.176542937	0.0669727465762984	0.838162790548553	0.735055318116407	0.95573332529632	0.0083879482476446
VSTM2L_Q96N03_OID20067_v1_Cardiometabolic	17	Inverse variance weighted	0.285480023897049	0.126290715955597	1.33040049890072	1.03867952677293	1.70405350433195	0.0237903049207533
VWC2_Q2TAL6_OID20936_v1_Neurology	78	Inverse variance weighted	-0.153815392	0.0509562738212706	0.857430294865844	0.775932545311621	0.947487916309105	0.0025396558043269
WFDC1_Q9HC57_OID31366_v1_Oncology_II	37	Inverse variance weighted	-0.177597452	0.0825646065650485	0.837279400755326	0.712180362928573	0.984352885056321	0.0314752596408741
WFDC12_Q8WWY7_OID21462_v1_Oncology	130	Inverse variance weighted	0.123666145397934	0.0412820946906812	1.13163800537063	1.04368032431166	1.22700844824666	0.0027387278629735
WFDC2_Q14508_OID21505_v1_Oncology	11	Inverse variance weighted	0.585430781594913	0.232206443972378	1.7957644012942	1.13917709061474	2.83078883127411	0.0116966958747276
XCL1_P47992_OID21398_v1_Oncology	108	Inverse variance weighted	0.110919791299688	0.0433995065681513	1.11730528565549	1.02619394430944	1.21650601065841	0.0105948675599841
ZNRD2_O60232_OID31450_v1_Oncology_II	37	Inverse variance weighted	0.446882908545592	0.115762354445458	1.56343122413246	1.24606264231478	1.96163267366042	0.000113225915728368
