# Supplementary material for: ANGPT1–GABARAP axis modulates NLRP3 inflammasome–mediated pyroptosis in Crohn’s disease
Source: Front Immunol. 2026 Jun 10;17:1867825. doi: 10.3389/fimmu.2026.1867825 (PMC13290549; doi:10.3389/fimmu.2026.1867825)
Supplement: Supplementary file 5 [file Table1.xlsx]

## Sheet: Supplementary Table S1
Supplementary Table S1. qRT-PCR primer sequences
Primers		Sequence (5' to 3')
mANGPT1	Forward	CAC ATA GGG TGC AGC AAC CA
	Reverse	CGT CGT GTT CTG GAA GAA TGA
mGABARAP	Forward	AAG AGG AGC ATC CGT TCG AGA
	Reverse	GCT TTG GGG GCT TTT TCC AC
mIL-1β	Forward	ACG GAC CCC AAA AGA TGA AG
	Reverse	TTC TCC ACA GCC ACA ATG AG
mIL-18	Forward	GCC TCA AAC CTT CCA AAT CAC
	Reverse	GTT GTC TGA TTC CAG GTC TCC
mβ-actin	Forward	GGC TGT ATT CCC CTC CAT CG
	Reverse	CCA GTT GGT AAC AAT GCC ATG T
hANGPT1	Forward	AGC GCC GAA GTC CAG AAA AC
	Reverse	TAC TCT CAC GAC AGT TGC CAT
hGABARAP	Forward	ATC TCC GAG CTG AGG ATG CCT T
	Reverse	GAC ACT TTC GTC ACT GTA GGC AA
hβ-actin	Forward	TGA CGT GGA CAT CCG CAA AG
	Reverse	CTG GAA GGT GGA CAG CGA GG

## Sheet: Supplementary Table S2
Supplementary Table S2. Mendelian randomization analysis of 24 CD-associated pyroptosis-related pQTLs
Protein	MR method	SNP number	β (log OR)	SE	OR (95% CI)	P value
GABARAP	IVW	5	-0.575	0.277	0.563 (0.327–0.968)	0.038
CRLF1	IVW	27	-0.463	0.104	0.630 (0.513–0.773)	<0.001
BGLAP	IVW	23	-0.347	0.168	0.707 (0.508–0.983)	0.039
S100A12	IVW	16	-0.333	0.166	0.717 (0.518–0.992)	0.044
COL2A1	IVW	21	-0.326	0.122	0.721 (0.568–0.916)	0.007
EF2K	IVW	99	-0.324	0.061	0.724 (0.642–0.815)	<0.001
TNFRSF21	IVW	24	-0.262	0.133	0.770 (0.593–0.999)	0.049
COL1A1	IVW	52	-0.205	0.079	0.815 (0.698–0.951)	0.009
MMP9	IVW	47	-0.192	0.084	0.825 (0.700–0.972)	0.022
ADIPOQ	IVW	55	-0.111	0.072	0.895 (0.776–1.031)	0.124
CTNNB1	IVW	178	-0.071	0.034	0.931 (0.870–0.996)	0.039
HPT	IVW	379	0.054	0.023	1.055 (1.008–1.103)	0.019
GSTO1	IVW	333	0.086	0.021	1.090 (1.037–1.144)	0.001
ATF6	IVW	88	0.149	0.068	1.160 (1.016–1.330)	0.029
AGER	IVW	180	0.155	0.04	1.167 (1.079–1.262)	<0.001
USP25	IVW	77	0.16	0.075	1.173 (1.012–1.360)	0.034
SNAP25	IVW	36	0.163	0.078	1.177 (1.010–1.373)	0.037
CHMP2B	IVW	33	0.225	0.097	1.253 (1.036–1.515)	0.020
APOC3	IVW	67	0.237	0.097	1.267 (1.047–1.533)	0.015
GZMA	IVW	128	0.311	0.066	1.365 (1.199–1.554)	<0.001
STAT3	IVW	15	0.351	0.169	1.420 (1.018–1.979)	0.039
HMGB1	IVW	21	0.443	0.187	1.560 (1.079–2.249)	0.018
GZMB	IVW	27	0.458	0.157	1.581 (1.161–2.152)	0.004
EGFR	IVW	18	0.519	0.153	1.681 (1.245–2.270)	<0.001
Abbreviations: OR, odds ratio; CI, confidence interval; SE, standard error; IVW, inverse variance weighted.
β represents the log odds ratio (log OR) of Crohn’s disease per genetically predicted increase in protein level.
